# Supplementary material for: Comprehensive genomic analysis of antibiotic resistance plasmids in animal-associated Staphylococcus aureus in France
Source: Microbiol Spectr. 2025 Sep 18;13(10):e00772-25. doi: 10.1128/spectrum.00772-25 (PMC12502713; doi:10.1128/spectrum.00772-25)
Supplement: Table S1 — List of strains and their metadata. [file spectrum.00772-25-s0003.xlsx]

## Sheet: Data
Strain	MLST	spa-type	SCCmec	Host	Real host	Collection Year	Location*	Resistance phenotype	Resistance genotype	Plasmid : Rep domain/rep gene (number of plasmid)**	ICE	Transposon	CTn
24504	NS	NS		Canine	Dog	2010	ND	PEN, FOX	blaZ, mecA
24506	ST8	t008	type_IV(2B)	Canine	Dog	2010	ND	PEN, KAN, TOB, TET, ERY, FOX, ENR	aadD, ant(9)-Ia, erm(A), tet(K), blaZ, mecA	RepA_N/rep20, Rep_trans/rep7a	ICE6013	Tn554	cn_ISSau6
24508	ST8	t008	type_IV(2B)	Feline	Cat	2010	ND	PEN, KAN, TOB, TET, ERY, FOX, ENR	aadD, ant(9)-Ia, erm(A), tet(K), blaZ, mecA	RepA_N/rep20, Rep_trans/rep7a		Tn554	cn_ISSau6
24609	NS	NS		Canine	Dog	2010	ND		blaZ
24614	ST8	t622	type_IVc(2B)	Feline	Cat	2010	ND	PEN, KAN, TOB, CHL, FOX, ENR	aadD, cat(pC221), blaZ, mecA	RepA_N/rep20, Rep_trans/rep7a			cn_ISSau6
24817	NS	NS		Canine	Dog	2010	ND	PEN, KAN, TOB, ERY, FOX, ENR	aadD, ant(9)-Ia, erm(A), mecA
24896	NS	NS		Canine	Dog	2010	ND	PEN	blaZ
25175	ST5	t002	type_IVa(2B)	Feline	Cat	2010	ND	PEN, TOB, TET, ERY, FOX	aadD, erm(C), tet(L), blaZ, mecA	RepL/rep10, RepA_N/rep20
25194	NS	NS		Feline	Cat	2010	ND	PEN	blaZ
25658	ST398	t011	type_IVa(2B)	Canine	Dog	2010	ND	PEN, KAN, GEN, TOB, TET, FOX	aac(6')-aph (2''), str, tet(M), dfrK, blaZ, mecA	Rep_trans/rep7a	Tn916	Tn559
25668	NS	NS		Canine	Dog	2010	ND
25680	NS	NS		Canine	Dog	2010	ND	KAN, TOB, ERY, FOX, SPI, LIN, ENR	aadD, ant(9)-Ia, erm(A), mecA
25768	NS	NS		Canine	Dog	2010	ND
25776	NS	NS		Canine	Dog	2010	ND	PEN	blaZ
25839	NS	NS		Canine	Dog	2010	ND	PEN, ERY,	blaZ
26023	ST398	t011	type_IVa(2B)	Equine	Horse	2010	Gironde	PEN, KAN, GEN, TOB, TET, FOX	aac(6')-aph (2''), str, tet(M), dfrK, blaZ, mecA	Rep_trans/rep7a	ICE6013,Tn916	Tn559
26030	NS	NS		Canine	Dog	2010	ND	PEN, KAN, TOB, FOX, ENR	blaZ, mecA
26033	NS	NS		Canine	Dog	2010	ND	PEN, FOX, ENR	vga(A)V, blaZ, mecA	RepA_N/rep20
26451	NS	NS		Feline	Cat	2010	Seine-Maritime	KAN, TOB, ERY, FOX, SPI, LIN, ENR	ant(9)-Ia, erm(A), mecA
26693	NS	NS		Feline	Cat	2011	ND	PEN, FOX, ENR	blaZ, mecA
26695	NS	NS		Feline	Cat	2010	ND	KAN, TOB, ERY, FOX, SPI, LIN, ENR	ant(9)-Ia, erm(A), mecA
26982	ST8	t008	type_IVc(2B)	Canine	Dog	2011	Meurthe-et-Moselle	PEN, KAN, TOB, ERY, FOX, ENR	aadD, erm(C), blaZ, mecA	RepL/rep10, RepA_N/rep20			cn_ISSau6
26988	ST398	t011	type_Vc(5C2&5)	Bovine	Cattle	2011	Tarn	PEN, TET, FOX	str, tet(K), tet(M), blaZ, mecA	Rep_trans/rep7a	Tn916		cn_ISSau6
26998	NS	NS		Bovine	Cattle	2011	Côtes d'Armor	PEN, TET, FOX	tet(K), tet(M), blaZ, mecA
27095	NS	NS		Canine	Dog	2011	ND	FOX, ENR	mecA
27101	NS	NS		Feline	Cat	2011	ND	PEN, FOX, ENR	blaZ, mecA
27134	ND	t008	type_IV(2B)	Canine	Dog	2011	ND	KAN, TOB, TET, ERY, FOX, ENR	aadD, ant(9)-Ia, erm(A), tet(K), mecA	Rep_trans/rep7a	ICE6013	Tn554	cn_ISSau6
27139	NS	NS		Canine	Dog	2011	ND	KAN, TOB, ERY, FOX, ENR	aadD, ant(9)-Ia, erm(A), mecA
27243	NS	NS		Bovine	Cattle	2011	Meurthe-et-Moselle	PEN, FOX
27253	NS	NS		Rodent	Rodent	2011	ND	PEN, KAN, TOB, FOX, ENR	aadD, blaZ, mecA	RepA_N/rep20
27262	ST398	t2922	type_IVa(2B)	Canine	Dog	2011	Aveyron	PEN, TOB, CHL, FFC, TET, ERY, FOX, SPI, LIN, ENR	aadD, str, erm(C), tet(M), tet(L), fexA, blaZ, mecA	Rep_trans/rep7a, Inc18/repUS18/Rep1/repUS12	Tn916	Tn558	cn_ISSau6
27267	NS	NS		Canine	Dog	2011	ND	PEN, ERY, FD, FOX, LIN, ENR	ant(9)-Ia, erm(A), mecA
27272	NS	NS		Feline	Cat	2011	ND	PEN, KAN, GEN, TOB, TET, FOX, ENR	aac(6')-aph (2''), tet(M), dfrK, blaZ, mecA
27426	ST2011	t1773		Ovine	Sheep	2010	ND	TET	tet(K)	Rep_trans/rep7a
27427	ST2011	t1773		Ovine	Sheep	2010	ND	TET	tet(K)	Rep_trans/rep7a
27428	ST2011	t1773		Ovine	Sheep	2010	ND	TET	aadD, str, erm(C), tet(K), tet(L)	Rep_trans/rep7a (2), Inc18/repUS18/Rep1/repUS12
27430	NS	NS		Ovine	Sheep	2011	ND
27433	NS	NS		Ovine	Sheep	2010	ND
27434	ST2011	t1773		Ovine	Sheep	2010	ND	TET	tet(K)	Rep_trans/rep7a
27449	NS	NS		Ovine	Sheep	2010	ND	PEN, CHL, FFC, TET	tet(K), blaZ	Rep_trans/rep7a
27462	NS	NS		Ovine	Sheep	2010	ND
27489	NS	NS		Ovine	Sheep	2010	ND	PEN, TET	tet(K), blaZ	Rep_trans/rep7a
27498	ST2011	t1773		Ovine	Sheep	2010	ND	CHL, FFC, TET	tet(K), fexA	Rep_trans/rep7a		Tn558
27741	NS	NS		Canine	Dog	2011	ND	PEN, FD, FOX, ENR	vga(A)V, blaZ, mecA	RepA_N/rep20
27744	NS	NS		Feline	Cat	2011	ND	PEN, FOX, ENR	blaZ, mecA
29676	ST5	t002	type_IVa(2B)	Bovine	Cattle	2012	Côtes d'Armor	PEN, TOB, FOX, ENR	aadD, str, blaZ, mecA	RepA_N/rep20, Rep1/rep21, Rep_trans/rep7a			cn_ISSau6
31745	NS	NS		Bovine	Cattle	2011	Orne	PEN, TET, FOX	tet(M), dfrK, blaZ, mecA
31747	NS	NS		Bovine	Cattle	2011	Orne	PEN, CHL, FFC, TET, FOX, ENR	tet(M), blaZ, mecA
31749	NS	NS		Equine	Horse	2011	Orne	PEN, KAN, GEN, TOB, TET, FOX	aac(6')-aph (2''), tet(M), blaZ, mecA
31928	NS	NS		Bovine	Cattle	2011	Maine-et-Loire	PEN, KAN, GEN, TOB, TET, FOX	aac(6')-aph (2''), tet(M), dfrK, blaZ, mecA	Rep1/rep13
31929	NS	NS		Feline	Cat	2011	Meurthe-et-Moselle	PEN, ERY, FOX, SPI, LIN, ENR	ant(9)-Ia, erm(A), blaZ, mecA	RepA_N/rep20
31933	ST398	t899	type_IVa(2B)	Bovine	Cattle	2011	Aveyron	PEN, TET, FOX	str, tet(M), vga(A)V, blaZ, mecA	RepA_N/rep20, Rep1/rep21, Rep_trans/rep7a	Tn916	Tn5406	cn_ISSau6
32078	NS	NS		Canine	Dog	2011	Gard	PEN, TOB, FOX, ENR	aadD, blaZ, mecA	RepA_N/rep20			cn_ISSau6
32084	ST8	t1952	type_IVd(2B)	Equine	Horse	2011	Manche	PEN, KAN, GEN, TOB, TET, ERY, FOX	aac(6')-aph (2''), str, erm(C), tet(M), blaZ, mecA	RepL/rep10, Rep_trans/rep7a	ICE6013,Tn916
32085	ST8	t1952	type_IVd(2B)	Equine	Horse	2011	Manche	PEN, TET, ERY, FOX	str, erm(C), tet(M), blaZ, mecA	RepL/rep10, Rep_trans/rep7a	ICE6013,Tn916
32086	ST398	t011	type_IVa(2B)	Bovine	Cattle	2011	Manche	PEN, KAN, GEN, TOB, TET, ERY, FOX, SPI, LIN,	aac(6')-aph (2''), aadD, str, erm(T), tet(M), tet(L), dfrK, blaZ, mecA	Inc18/rep16/Rep1/repUS12, Rep_trans/rep7a	Tn916	Tn559	cn_ISSau6
32090	NS	NS		Equine	Horse	2011	Manche	PEN, KAN, GEN, TOB, FOX	aac(6')-aph (2''), tet(M), dfrK, blaZ, mecA
32141	ST398	t011	type_IVa(2B)	Equine	Horse	2012	Calvados	PEN, KAN, GEN, TOB, TET, FOX	aac(6')-aph (2''), str, tet(M), dfrK, blaZ, mecA	Rep_trans/rep7a	ICE6013,Tn916	Tn559
32145	NS	NS		Equine	Horse	2012	Yvelines	PEN, KAN, GEN, TOB, TET, FOX, ENR	aac(6')-aph (2''), str, tet(M), dfrK, mecA
32151	ST398	t011	type_IVa(2B)	Equine	Horse	2012	Manche	PEN, KAN, GEN, TOB, CHL, TET, FOX	aac(6')-aph (2''), str, tet(M), dfrK, blaZ, mecA	Rep1/rep13, Rep_trans/rep7a	ICE6013,Tn916	Tn559
32166	NS	NS		Equine	Horse	2012	Manche	PEN, KAN, GEN, TOB, TET, FOX	aac(6')-aph (2''), tet(M), dfrK, mecA
32305	NS	NS		Feline	Cat	2012	Alpes-Maritimes	PEN, KAN, TOB, FOX, ENR	mecA
32310	NS	NS		Canine	Dog	2012	Alpes-Maritimes	PEN, KAN, TOB, FD, FOX, ENR	aadD, blaZ, mecA	RepA_N/rep20
32313	NS	NS		Canine	Dog	2012	Alpes-Maritimes	PEN, FOX, ENR	blaZ, mecA
32326	NS	NS		Canine	Dog	2012	Gard	PEN, FOX	blaZ, mecA
32347	ST398	t011	type_IVa(2B)	Equine	Horse	2012	Gironde	PEN, KAN, GEN, TOB, CHL, TET, FOX	aac(6')-aph (2''), str, tet(M), dfrK, blaZ, mecA	Rep1/rep13, Rep_trans/rep7a	ICE6013,Tn916	Tn559
32348	NS	NS		Bovine	Cattle	2012	Aveyron	PEN, CHL, FFC, TET, FOX, ENR	tet(M), mecA
32610	NS	NS		Feline	Cat	2012	Val-de-Marne	KAN, TOB, ERY, FOX, SPI, LIN, ENR	aadD, ant(9)-Ia, erm(A), mecA
32615	ST398	t034	type_V(5C2&5)	Feline	Cat	2012	Morbihan	PEN, CHL, FFC, TET, ERY, FOX, SPI, LIN, ENR	ant(6)-Ia, erm(C), tet(K), tet(M), fexA, lnu(B), lsa(E), blaZ, mecA	RepL/rep10, Rep1/rep21	Tn916	Tn558	cn_ISSau6
32616	ST398	t034	type_V(5C2&5)	Feline	Cat	2012	Morbihan	PEN, CHL, FFC, TET, ERY, FOX, SPI, LIN, ENR	str, ant(6)-Ia, erm(C), tet(K), tet(M), fexA, lnu(B), lsa(E), blaZ, mecA	RepL/rep10, Rep1/rep21, Rep_trans/rep7a	Tn916	Tn558	cn_ISSau6
32643	NS	NS		Canine	Dog	2012	Pyrénées-Orientales	PEN, FD, FOX	blaZ, mecA
32654	NS	NS		Feline	Cat	2012	Hauts-de-Seine	PEN, KAN, GEN, TOB, TET, FOX, ENR	aac(6')-aph (2''), tet(M), dfrK, blaZ, mecA
32664	NS	NS		Feline	Cat	2012	Val-de-Marne	KAN, TOB, ERY, FOX, SPI, LIN, ENR	aadD, ant(9)-Ia, erm(A), mecA	Rep3/rep5d
32665	NS	NS		Feline	Cat	2012	Morbihan	PEN, CHL, FFC, TET, FOX, LIN, ENR	ant(6)-Ia, tet(K), tet(M), fexA, lnu(B), blaZ, mecA
32691	NS	NS		Feline	Cat	2011	Seine-et-Marne	PEN, KAN, GEN, TOB, TET, FOX, ENR	aac(6')-aph (2''), tet(M), dfrK, blaZ, mecA
32698	NS	NS		Feline	Cat	2011	Hauts-de-Seine	PEN, KAN, TOB, CHL, FOX, ENR	aadD, cat(pC221), blaZ, mecA	RepA_N/rep20, Rep_trans/rep7a
32700	NS	NS		Canine	Dog	2011	ND	PEN, KAN, TOB, ERY, FOX, ENR	aadD, ant(9)-Ia, erm(A), blaZ, mecA	RepA_N/rep20
32706	NS	NS		Canine	Dog	2012	Paris	PEN, KAN, TOB, ERY, FOX, SPI, LIN, ENR	aadD, ant(9)-Ia, erm(A), qacA, mecA
32720	ST8	t394	type_IVd(2B)	Equine	Horse	2012	Hauts-de-Seine	PEN, KAN, GEN, TOB, CHL, TET, ERY, FOX	aac(6')-aph (2''), erm(C), tet(M), cat(pC221), blaZ, mecA	RepL/rep10, Rep_trans/rep7a	ICE6013,Tn916
32721	ST8	t394	type_IVd(2B)	Equine	Horse	2012	Essonne	PEN, KAN, GEN, TOB, CHL, TET, ERY, FOX	aac(6')-aph (2''), erm(C), tet(M), cat(pC221), blaZ, mecA	RepL/rep10, Rep_trans/rep7a	ICE6013,Tn916
32722	ST398	t011	type_IVa(2B)	Equine	Horse	2012	Aube	PEN, KAN, GEN, TOB, TET, FOX	aac(6')-aph (2''), str, tet(M), dfrK, blaZ, mecA	Rep_trans/rep7a	ICE6013,Tn916	Tn559
32723	NS	NS		Equine	Horse	2012	Ain	PEN, FOX	erm(C), mecA
32762	ST398	t011	type_Vc(5C2&5)	Bovine	Cattle	2012	Côtes d'Armor	PEN, TET, ERY, FOX, SPI, LIN,	erm(C), tet(K), tet(M), blaZ, mecA	RepL/rep10, Rep_trans/rep7a	Tn916		cn_ISSau6
32775	NS	NS		Feline	Cat	2012	Calvados	PEN, KAN, TOB, ERY, FOX, SPI, LIN, ENR	aadD, ant(9)-Ia, erm(A), blaZ, mecA	RepA_N/rep20
32784	NS	NS		Canine	Dog	2012	Paris	PEN, ERY, FOX, ENR	erm(C), mecA	RepL/rep10
32810	ST8	t008	type_IV(2B)	Feline	Cat	2012	Loiret	PEN, KAN, TOB, ERY, FOX, SPI, LIN, ENR	aadD, ant(9)-Ia, erm(A), qacA, blaZ, mecA	Rep1/rep13, RepA_N/rep20/Rep1/rep21	ICE6013		cn_ISSau6
32811	NS	NS		Feline	Cat	2012	Moselle	PEN, TOB, FD, FOX	blaZ, mecA
32814	NS	NS		Feline	Cat	2012	Val-de-Marne	KAN, TOB, ERY, FOX, SPI, LIN, ENR	aadD, ant(9)-Ia, erm(A), mecA
32820	NS	NS		Feline	Cat	2012	Hauts-de-Seine	PEN, FOX, ENR	blaZ, mecA
32825	ST398	t899	type_IV(2B)	Bovine	Cattle	2012	Lot	PEN, TOB, TET, ERY, FOX, SPI, LIN,	aadD, str, erm(C), erm(T), tet(K), tet(M), tet(L), vga(A)V, dfrK, blaZ, mecA	RepL/rep10, Inc18/rep16, Rep1/rep21, Rep_trans/rep7a, Inc18/repUS18/Rep1/repUS12	Tn916	Tn5406	cn_ISSau6
32826	ST398	t899	type_IVa(2B)	Bovine	Cattle	2012	Haute-Garonne	PEN, TOB, CHL, FFC, TET, ERY, FOX, SPI, LIN, ENR	aadD, str, erm(C), tet(M), tet(L), fexA, blaZ, mecA	Rep_trans/rep7a, Inc18/repUS18/Rep1/repUS12	Tn916	Tn558	cn_ISSau6
32960	ST398	t011	type_IVa(2B)	Equine	Horse	2012	Ain	PEN, KAN, GEN, TOB, TET, FOX	aac(6')-aph (2''), str, tet(M), dfrK, blaZ, mecA	Rep_trans/rep7a	ICE6013,Tn916	Tn559
32963	NS	NS		Bovine	Cattle	2012	Aube	PEN, ERY	blaZ
32964	NS	NS		Bovine	Cattle	2012	Aube	PEN, ERY, SPI	blaZ
32970	ST8	t394	type_IVd(2B)	Equine	Horse	2013	Hauts-de-Seine	PEN, KAN, GEN, TOB, CHL, TET, ERY, FOX	aac(6')-aph (2''), erm(C), tet(M), cat(pC221), blaZ, mecA	RepL/rep10, Rep_trans/rep7a	ICE6013,Tn916
32973	NS	NS		Equine	Horse	2013	Calvados	PEN, KAN, GEN, TOB, TET, FOX	aac(6')-aph (2''), tet(M), dfrK, blaZ, mecA
32976	NS	NS		Equine	Horse	2013	Hauts-de-Seine	PEN, KAN, GEN, TOB, TET, FOX	aac(6')-aph (2''), tet(M), dfrK, blaZ, mecA
32978	NS	NS		Canine	Dog	2012	Essonne	PEN, KAN, GEN, TOB, TET, FOX	aac(6')-aph (2''), tet(M), dfrK, blaZ, mecA
32989	NS	NS		Rodent	Rodent	2012	Paris	PEN, CHL, FOX, ENR	aac(6')-aph (2''), tet(M), cat(pC221), dfrK, blaZ, mecA
33012	NS	NS		Canine	Dog	2012	Hauts-de-Seine	PEN, KAN, GEN, TOB, TET, FOX, ENR	aac(6')-aph (2''), tet(M), dfrK, blaZ, mecA
33207	NS	NS		Feline	Cat	2012	Moselle	PEN, FOX
33584	NS	NS		Equine	Horse	2013	Aveyron	PEN, TET, ERY, FOX, SPI, LIN, ENR	erm(B), tet(M), vga(A)V, blaZ, mecA
33589	NS	NS		Equine	Horse	2013	Manche	PEN, KAN, GEN, TOB, TET, FOX	aac(6')-aph (2''), tet(M), dfrK, blaZ, mecA
33590	ST398	t899	type_IVa(2B)	Bovine	Cattle	2012	Orne	PEN, TOB, CHL, FFC, TET, ERY, FOX, SPI, LIN, ENR	aadD, erm(C), tet(M), tet(L), fexA, blaZ, mecA	Inc18/repUS18/Rep1/repUS12	Tn916	Tn558	cn_ISSau6
33592	ST398	t1451	type_IVa(2B)	Bovine	Cattle	2012	Manche	PEN, KAN, GEN, TOB, TET, FOX	aac(6')-aph (2''), str, tet(M), dfrK, blaZ, mecA	Rep_trans/rep7a	Tn916	Tn559
33594	ST398	t011	type_IVa(2B)	Equine	Horse	2013	Orne	PEN, KAN, GEN, TOB, CHL, TET, FOX	aac(6')-aph (2''), str, tet(M), cat(pC221), dfrK, blaZ, mecA	Rep_trans/rep7a	ICE6013,Tn916	Tn559
33618	ST398	t899	type_IVa(2B)	Bovine	Cattle	2013	Dordogne	PEN, TOB, TET, ERY, FOX, SPI, LIN,	aadD, str, erm(C), tet(M), tet(L), blaZ, mecA	Rep_trans/rep7a, Inc18/repUS18/Rep1/repUS12	Tn916		cn_ISSau6
33622	NS	NS		Avian	Poultry	2013	Finistère	PEN, TET, ERY, FOX, SPI, LIN,	erm(B), tet(M), mecA	ND (2)			#REF!
33623	ST398	t588	type_IVa(2B)	Avian	Poultry	2013	Finistère	PEN, TET, ERY, FOX, SPI, LIN,	erm(B), tet(K), tet(M), lnu(A), blaZ, mecA	ND (2), Rep1/rep13, Rep_trans/rep7a	Tn916		cn_IS1062
33635	NS	NS		Canine	Dog	2013	Moselle	PEN, ERY, FOX, ENR	ant(9)-Ia, erm(A), tet(M), blaZ, mecA	RepA_N/rep20
33648	NS	NS		Feline	Cat	2013	Pas-de-Calais	PEN, KAN, TOB, ERY, FOX, SPI, LIN, ENR	aadD, ant(9)-Ia, erm(A), blaZ, mecA	RepA_N/rep20
33658	NS	NS		Canine	Dog	2013	Val-de-Marne	PEN, KAN, TOB, ERY, FOX, SPI, LIN, ENR	aadD, ant(9)-Ia, erm(A), qacA, blaZ, mecA	RepA_N/rep20/Rep1/rep21			cn_ISSau6
33704	NS	NS		Feline	Cat	2013	Drôme	PEN, KAN, GEN, TOB, TET, FOX, ENR	aac(6')-aph (2''), tet(M), dfrK, blaZ, mecA
33710	NS	NS		Equine	Horse	2013	Seine-et-Marne	PEN, KAN, GEN, TOB, TET, FOX	aac(6')-aph (2''), tet(M), dfrK, blaZ, mecA
33729	ST398	t2922	type_IVa(2B)	Canine	Dog	2013	ND	PEN, TOB, CHL, FFC, TET, ERY, FOX, SPI, LIN,	aadD, str, erm(C), tet(M), tet(L), fexA, blaZ, mecA	Rep_trans/rep7a, Inc18/repUS18/Rep1/repUS12	Tn916	Tn558	cn_ISSau6
33868	ST398	t011	type_IVa(2B)	Equine	Horse	2013	Orne	PEN, KAN, GEN, TOB, TET, FOX	aac(6')-aph (2''), str, tet(M), dfrK, blaZ, mecA	Rep_trans/rep7a	Tn916	Tn559
33875	NS	NS		Canine	Dog	2013	Calvados	PEN, KAN, TOB, ERY, FOX, SPI, LIN, ENR	aadD, ant(9)-Ia, erm(A), mecA
33993	NS	NS		Equine	Horse	2013	Orne	PEN, KAN, GEN, TOB, TET, FOX	aac(6')-aph (2''), tet(M), dfrK, blaZ
33996	NS	NS		equine	Horse	2013	Val-d'Oise	PEN, FOX
34004	NS	NS		Canine	Dog	2013	Val-de-Marne	PEN, KAN, GEN, TOB, TET, FOX, ENR	aac(6')-aph (2''), tet(M), dfrK, blaZ
34007	NS	NS		Feline	Cat	2013	Hauts-de-Seine	PEN, FOX, ENR	blaZ, mecA
34794	ST398	t011	type_IVa(2B)	Bovine	Cattle	2011	ND	PEN, KAN, GEN, TOB, TET, ERY, FOX, SPI, LIN,	aac(6')-aph (2''), aadD, str, erm(T), tet(M), tet(L), dfrK, blaZ, mecA	Inc18/rep16/Rep1/repUS12, Rep_trans/rep7a	Tn916	Tn559	cn_ISSau6
34795	NS	NS		Bovine	Cattle	2011	ND	PEN, KAN, GEN, TOB, TET, FOX	aac(6')-aph (2''), tet(M), dfrK, blaZ, mecA	Rep1/rep13
34799	ST398	t1451	type_IVa(2B)	Bovine	Cattle	2012	ND	PEN, KAN, GEN, TOB, TET, FOX	aac(6')-aph (2''), str, tet(M), dfrK, blaZ, mecA	Rep_trans/rep7a	Tn916	Tn559
35528	NS	NS		Feline	Cat	2014	Hauts-de-Seine	TET, FD, FOX	tet(M), tet(L), mecA
35665	NS	NS		Canine	Dog	2013	Meurthe-et-Moselle	KAN, TOB, FOX, ENR	aadD, mecA
35679	ST5	t002	type_IVa(2B)	Canine	Dog	2013	Vienne	PEN, TOB, ERY, FOX, ENR	aadD, erm(C), blaZ, mecA	RepL/rep10, RepA_N/rep20
35733	ST3268	t13638	type_V(5C2&5)	Canine	Dog	2013	Hauts-de-Seine	PEN, KAN, GEN, TOB, TET, ERY, FOX, SPI, LIN, ENR	aac(6')-aph (2''), erm(C), tet(K), blaZ, mecA	RepL/rep10		Tn552	cn_ISSau6
35747	NS	NS		Primate	Primate	2013	Paris	PEN, KAN, GEN, TOB, TET, FOX, ENR	aac(6')-aph (2''), tet(K), blaZ, mecA	Rep1/rep21
35759	NS	NS		Feline	Cat	2013	Jura	PEN, FOX, ENR	blaZ, mecA
35905	NS	NS		Canine	Dog	2014	Ain	PEN, ERY, FOX, SPI, LIN, ENR	ant(9)-Ia, erm(A), qacA, blaZ, mecA	RepA_N/rep20/Rep1/rep21			cn_ISSau6
35964	NS	NS		Feline	Cat	2014	Hauts-de-Seine	PEN, FOX
36088	NS	NS		Canine	Dog	2014	Aisne	PEN, KAN, TOB, FOX, ENR	aadD, blaZ, mecA	RepA_N/rep20
36106	NS	NS		Feline	Cat	2014	Hauts-de-Seine	PEN, KAN, GEN, TOB, TET, FOX, ENR	aac(6')-aph (2''), tet(M), dfrK, blaZ, mecA
36811	NS	NS		Equine	Horse	2014	Eure	PEN, KAN, GEN, TOB, TET, FOX, ENR	aac(6')-aph (2''), tet(M), dfrK, blaZ, mecA
36812	NS	NS		Feline	Cat	2013	Gironde	PEN, TOB, FOX, ENR	aadD, blaZ, mecA	RepA_N/rep20
36814	NS	NS		Feline	Cat	2013	Gironde	PEN, KAN, TOB, FD, FOX	aadD, blaZ	RepA_N/rep20
36819	NS	NS		Bovine	Cattle	2014	Vendée	PEN, KAN, GEN, TOB, TET, FOX, ENR	aac(6')-aph (2''), tet(M), dfrK, blaZ
36822	ST398	t011	type_IVa(2B)	Equine	Horse	2014	Eure	PEN, KAN, GEN, TOB, CHL, TET, FOX	aac(6')-aph (2''), str, tet(K), tet(M), cat(pC221), dfrK, blaZ, mecA	Rep1/rep13, Rep_trans/rep7a (2)	Tn916	Tn559
36827	ST398	t011	type_Vc(5C2&5)	Bovine	Cattle	2014	Côtes d'Armor	PEN, TET, ERY, FOX, SPI, LIN,	erm(C), tet(K), tet(M), blaZ, mecA	ND, RepL/rep10, Rep_trans/rep7a	Tn916		cn_ISSau6
37799	ST398	t899	type_IVa(2B)	Feline	Cat	2014	Puy-de-Dôme	PEN, TET, FOX, ENR	str, tet(M), vga(A)V, blaZ, mecA	Rep_trans/rep7a	Tn916	Tn5406	cn_ISSau6
38169	NS	NS		Bovine	Cattle	2014	Manche	PEN, KAN, GEN, TOB, TET, FOX, ENR	aac(6')-aph (2''), tet(M), dfrK, blaZ, mecA
38172	NS	NS		Bovine	Cattle	2014	Manche	PEN, KAN, GEN, TOB, TET, FOX, ENR	aac(6')-aph (2''), tet(M), dfrK, blaZ, mecA
38175	ST398	t011	type_IVa(2B)	Equine	Horse	2014	Haute-Savoie	PEN, KAN, GEN, TOB, TET, FOX	aac(6')-aph (2''), str, tet(M), dfrK, blaZ, mecA	Rep_trans/rep7a	ICE6013,Tn916	Tn559
38176	NS	NS		Equine	Horse	2014	Haute-Savoie	PEN, KAN, GEN, TOB, TET, FOX	aac(6')-aph (2''), tet(M), dfrK, blaZ, mecA
38177	ST398	t011	type_IVa(2B)	Equine	Horse	2014	Savoie	PEN, KAN, GEN, TOB, TET, FOX	aac(6')-aph (2''), str, tet(M), dfrK, blaZ, mecA	Rep_trans/rep7a	ICE6013,Tn916	Tn559
38178	NS	NS		Equine	Horse	2014	Calvados	PEN, KAN, GEN, TOB, TET, FOX	aac(6')-aph (2''), str, tet(M), dfrK, blaZ, mecA	Rep_trans/rep7a
38184	NS	NS		Equine	Horse	2014	Calvados	PEN, KAN, GEN, TOB, TET, FOX	aac(6')-aph (2''), tet(M), dfrK, blaZ, mecA
38399	ST398	t011	type_IVa(2B)	Equine	Horse	2014	Haute-Garonne	PEN, KAN, GEN, TOB, TET, FOX	aac(6')-aph (2''), str, tet(M), dfrK, blaZ, mecA	Rep_trans/rep7a	ICE6013,Tn916	Tn559
38400	NS	NS		Equine	Horse	2014	Seine-et-Marne	PEN, KAN, GEN, TOB, TET, FOX, ENR	aac(6')-aph (2''), tet(M), dfrK, blaZ, mecA
39614	NS	NS		Feline	Cat	2014	Seine-Saint-Denis	PEN, KAN, TOB, ERY, FOX, SPI, LIN, ENR	aadD, ant(9)-Ia, erm(A), mecA	Rep3/rep5a
39617	NS	NS		Canine	Dog	2014	Hauts-de-Seine	PEN, KAN, TOB, FOX, ENR	aadD, blaZ, mecA	RepA_N/rep20
39655	ST398	t011	type_IVa(2B)	Equine	Horse	2015	Seine-et-Marne	PEN, KAN, GEN, TOB, CHL, TET, FOX	aac(6')-aph (2''), str, tet(M), dfrK, blaZ, mecA	Rep1/rep13, Rep_trans/rep7a	ICE6013,Tn916	Tn559
39659	NS	NS		Canine	Dog	2014	Alpes-Maritimes	PEN, FOX, ENR	blaZ, mecA
39665	NS	NS		Feline	Cat	2015	Nord	PEN, FOX, ENR	mecA
39667	NS	NS		Feline	Cat	2015	Loire-Atlantique	PEN, KAN, TOB, FD, FOX, ENR	aadD, blaZ, mecA
39669	NS	NS		Feline	Cat	2014	Hauts-de-Seine	KAN, TOB, CHL, FOX, ENR	aadD, cat(pC221), mecA	Rep_trans/rep7a
39678	NS	NS		Bovine	Cattle	2015	Haute-Garonne	PEN, CHL, FFC, TET, FOX, ENR	tet(M), fexA, blaZ, mecA
39679	ST398	t1939	type_IVa(2B)	Bovine	Cattle	2015	Haute-Garonne	PEN, CHL, FFC, TET, FOX, ENR	str, tet(M), fexA, blaZ, mecA	Rep_trans/rep7a	Tn916	Tn558	cn_ISSau6
39680	ST398	t011	type_IVa(2B)	Equine	Horse	2015	Corrèze	PEN, KAN, GEN, TOB, TET, FOX	aac(6')-aph (2''), str, tet(M), dfrK, blaZ, mecA	Rep_trans/rep7a	ICE6013,Tn916	Tn559
39681	NS	NS		Equine	Horse	2014	Paris	PEN, KAN, GEN, TOB, TET, FOX	aac(6')-aph (2''), tet(M), dfrK, blaZ, mecA
39819	NS	NS		Feline	Cat	2014	Isère	PEN, TET, FOX	str, tet(M), vga(A)V, blaZ, mecA	Rep_trans/rep7a
40090	NS	NS		Equine	Horse	2015	Calvados	PEN, KAN, GEN, TOB, TET, FOX	aac(6')-aph (2''), str, tet(M), dfrK, blaZ, mecA	Rep_trans/rep7a
40091	NS	NS		Canine	Dog	2015	Vendée	PEN, FD, FOX	blaZ, mecA
40689	NS	NS		Bovine	Cattle	2015	Tarn-et-Garonne	PEN, FOX	blaZ, mecA
40692	NS	NS		Primate	Primate	2014	Bas-Rhin	ENR
40695	NS	NS		Equine	Horse	2015	Calvados	PEN, KAN, GEN, TOB, CHL, TET, FOX	aac(6')-aph (2''), tet(M), dfrK, blaZ, mecA	Rep1/rep13
40704	NS	NS		Equine	Horse	2015	Calvados	PEN, KAN, GEN, TOB, TET, FOX	aac(6')-aph (2''), str, tet(M), dfrK, blaZ, mecA	Rep_trans/rep7a
41391	NS	NS		Equine	Horse	2015	Seine-Saint-Denis	PEN, KAN, GEN, TOB, TET, FOX, ENR	aac(6')-aph (2''), tet(M), dfrK, blaZ, mecA
41418	ST398	t899	type_IVa(2B)	Bovine	Cattle	2015	Cantal	PEN, TOB, CHL, FFC, TET, ERY, FD, FOX, SPI, LIN, ENR	aadD, str, erm(C), tet(L), fexA, blaZ, mecA	Rep_trans/rep7a, Inc18/repUS18/Rep1/repUS12		Tn558	cn_ISSau6
41421	NS	NS		Canine	Dog	2015	Lot-et-Garonne	PEN, ERY, FOX, ENR	ant(9)-Ia, erm(A), blaZ, mecA	RepA_N/rep20
41453	ST8	t12361	type_IVc(2B)	Canine	Dog	2015	Alpes-Maritimes	PEN, KAN, GEN, TOB, ERY, FD, FOX, SPI, LIN, ENR	aac(6')-aph (2''), erm(C), qacD, blaZ, mecA	RepL/rep10, RepA_N/rep20, Rep_trans/rep7a
41456	NS	NS		Feline	Cat	2015	Alpes-Maritimes	ERY
41461	NS	NS		Caprine	Caprine	2015	Aveyron	PEN, TET, FOX, LIN	tet(M), vga(A)V, blaZ, mecA
41667	NS	NS		Equine	Horse	2015	ND	PEN, KAN, GEN, TOB, TET, FOX	aac(6')-aph (2''), tet(M), dfrK, blaZ, mecA
41680	NS	NS		Equine	Horse	2015	Calvados	PEN, KAN, GEN, TOB, TET, FOX, ENR	aac(6')-aph (2''), tet(M), dfrK, blaZ, mecA
41987	NS	NS		Equine	Horse	2015	Manche	PEN, KAN, GEN, TOB, TET, FOX	aac(6')-aph (2''), str, tet(M), dfrK, mecA	Rep_trans/rep7a
42181	NS	NS		Feline	Cat	2015	Charente	PEN, KAN, TOB, FOX	aadD, mecA	Rep1/rep21
42191	ST59	t437	type_IVa(2B)	Bovine	Cattle	2015	Morbihan	PEN, KAN, CHL, TET, ERY, FOX, SPI, LIN	aph(3')-III, ant(6)-Ia, erm(B), tet(K), blaZ, mec, cat(pC233)	Inc18/rep16/RepA_N/rep19/Rep_trans/rep7a	ICE6013	Tn917	cn_ISSau6
42197	NS	NS		Equine	Horse	2015	Aisne	PEN, KAN, GEN, TOB, TET, FOX	aac(6')-aph (2''), tet(M), dfrK, blaZ, mecA
42206	NS	NS		Primate	Primate	2015	Paris	PEN, KAN, GEN, TOB, TET, FOX, ENR	aac(6')-aph (2''), tet(K), blaZ, mecA	RepA_N/rep24b
42416	NS	NS		Canine	Dog	2015	Loiret	KAN, TOB, ERY, FOX, SPI, LIN, ENR	aadD, ant(9)-Ia, erm(A), mecA
42448	NS	NS		Equine	Horse	2016	Aisne	PEN, CHL, FFC, TET, FOX, ENR	str, tet(M), fexA, blaZ, mecA	Rep_trans/rep7a
42453	NS	NS		Feline	Cat	2015	Morbihan	PEN, TET, FOX	tet(K), tet(M), dfrK, blaZ, mecA
42454	NS	NS		Feline	Cat	2015	Hauts-de-Seine	KAN, TOB, ERY, FOX, SPI, LIN, ENR	aadD, ant(9)-Ia, erm(A), mecA
42458	NS	NS		Canine	Dog	2015	Val-d'Oise	PEN, KAN, GEN, TOB, TET, FOX, ENR	aac(6')-aph (2''), tet(M), dfrK, blaZ, mecA
42750	NS	NS		Canine	Dog	2015	Moselle	PEN, KAN, GEN, TOB, TET, FOX	aac(6')-aph (2''), tet(M), dfrK, mecA
42754	NS	NS		Feline	Cat	2015	Moselle	PEN, KAN, GEN, TOB, TET, FOX	aac(6')-aph (2''), tet(M), dfrK, blaZ, mecA
42774	NS	NS		Canine	Dog	2016	Loire-Atlantique	PEN, ERY, FOX, SPI, LIN, ENR	ant(9)-Ia, erm(A), qacA, blaZ, mecA
42795	NS	NS		Feline	Cat	2015	Val-de-Marne	PEN, KAN, TOB, ERY, FOX, SPI, LIN, ENR	aadD, ant(9)-Ia, erm(A), mecA
42797	NS	NS		Feline	Cat	2015	Sarthe	PEN, KAN, GEN, TOB, TET, FOX	aac(6')-aph (2''), tet(M), dfrK, mecA
42821	NS	NS		Canine	Dog	2015	Val-de-Marne	KAN, TOB, ERY, FOX, SPI, LIN, ENR	aadD, ant(9)-Ia, erm(A), mecA
42832	NS	NS		Equine	Horse	2016	Loir-et-Cher	PEN, KAN, GEN, TOB, TET, FOX	aac(6')-aph (2''), str, tet(M), dfrK, mecA	Rep_trans/rep7a
42835	ST398	t011	type_Vc(5C2&5)	Bovine	Cattle	2015	Orne	PEN, TOB, TET, ERY, FOX, SPI, LIN	aadD, str, erm(C), erm(T), tet(K), tet(M), tet(L), dfrK, blaZ, mecA	RepL/rep10, Inc18/rep16, Rep1/rep21, Rep_trans/rep7a (2)	Tn916		cn_ISSau6
42836	ST398	t011	type_IVa(2B)	Bovine	Cattle	2015	Orne	PEN, KAN, GEN, TOB, TET, FOX, ENR	aac(6')-aph (2''), str, tet(M), dfrK, blaZ, mecA	ND, Rep_trans/rep7a	Tn916	Tn559
42837	ST398	t1939	type_IVa(2B)	Canine	Dog	2015	Sarthe	PEN, TOB, CHL, FFC, TET, ERY, FOX, SPI, LIN, ENR	aadD, str, erm(C), tet(M), tet(L), fexA, blaZ, mecA	Rep_trans/rep7a, Inc18/repUS18/Rep1/repUS12, Inc18/repUS5	Tn916	Tn558	cn_ISSau6
42844	ST8	t394	type_IVd(2B)	Equine	Horse	2016	Loiret	PEN, KAN, GEN, TOB, TET, ERY, FOX	aac(6')-aph (2''), erm(C), tet(M), blaZ, mecA	RepL/rep10	ICE6013,Tn916
42849	NS	NS		Feline	Cat	2016	Alpes-Maritimes	PEN, KAN, TET, ERY, FOX	aph(3')-III, ant(6)-Ia, erm(C), tet(K), mecA
42974	NS	NS		Equine	Horse	2016	Puy-de-Dôme	PEN, KAN, GEN, TOB, TET, FOX	aac(6')-aph (2''), tet(M), dfrK, blaZ, mecA
42977	NS	NS		Equine	Horse	2016	Loir-et-Cher	PEN, KAN, GEN, TOB, TET, FOX	aac(6')-aph (2''), tet(M), dfrK, mecA
42994	NS	NS		Primate	Primate	2016	Paris	PEN, KAN, GEN, TOB, TET, FOX, ENR	aac(6')-aph (2''), tet(K), mecA
43008	NS	NS		Feline	Cat	2016	Seine-Saint-Denis	KAN, TOB, ERY, FOX, SPI, LIN, ENR	erm(A), mecA
43042	NS	NS		Equine	Horse	2016	Saône-et-Loire	PEN, KAN, GEN, TOB, CHL, TET, FOX	aac(6')-aph (2''), str, tet(M), cat(pC221), dfrK, mecA	Rep_trans/rep7a
44060	NS	NS		Feline	Cat	2016	Gers	TET, FOX, ENR	tet(M), vga(A)V, mecA
44200	NS	NS		Equine	Horse	2016	Manche	PEN, KAN, GEN, TOB, TET, FOX	aac(6')-aph (2''), str, tet(M), dfrK, blaZ, mecA	Rep_trans/rep7a
44331	NS	NS		Rodent	Rodent	2016	Mayenne	CHL, FFC, TET, ENR	tet(M)
44431	NS	NS		Feline	Cat	2016	Essonne	PEN, ERY, SPI, LIN
44450	NS	NS		Feline	Cat	2016	Paris	ERY, SPI, LIN
44702	NS	NS		Feline	Cat	2016	Hauts-de-Seine	PEN, KAN, GEN, TOB, TET, FOX, ENR	aac(6')-aph (2''), tet(M), tet(L), dfrK, mecA
44706	NS	NS		Canine	Dog	2016	Hauts-de-Seine	PEN, KAN, TOB, FOX, ENR	aadD, blaZ, mecA	RepA_N/rep20
44824	NS	NS		Feline	Cat	2016	Essonne	PEN, CHL, FFC, TET, FOX, ENR	tet(M), fexA, blaZ, mecA
44881	NS	NS		Feline	Cat	2016	Val-de-Marne	PEN, KAN, GEN, TOB, TET, FOX, ENR	aac(6')-aph (2''), tet(M), dfrK, blaZ, mecA
45022	ST398	t1939	type_IVa(2B)	Canine	Dog	2016	Corrèze	PEN, CHL, FFC, TET, FOX, ENR	str, tet(M), fexA, blaZ, mecA	Rep_trans/rep7a	ICE6013,Tn916	Tn558	cn_ISSau6
45096	ST398	t899	type_IVa(2B)	Feline	Cat	2016	Calvados	PEN, TET, FOX, ENR	str, tet(M), vga(A)V, blaZ, mecA	Rep_trans/rep7a	Tn916	Tn5406	cn_ISSau6
45320	ST398	t899	type_IVa(2B)	Bovine	Cattle	2017	Manche	PEN, TOB, CHL, FFC, TET, ERY, FOX, SPI, LIN, ENR	aadD, erm(C), tet(M), tet(L), fexA, blaZ, mecA	Inc18/repUS18/Rep1/repUS12	Tn916	Tn558
45322	ST398	t1456	type_Vc(5C2&5)	Bovine	Cattle	2016	ND	PEN, CHL, TET, FOX, ENR	str, tet(M), cat(pC221), qacG, blaZ, mecA	Rep1/rep21, Rep_trans/rep7a	Tn916		cn_ISSau6
45330	NS	NS		Feline	Cat	2016	Vienne	PEN, FOX	mecA
45689	NS	NS		Canine	Dog	2017	Territoire-de-Belfort	PEN, KAN, GEN, TOB, TET, FOX, ENR	aac(6')-aph (2''), tet(M), dfrK, mecA
45690	NS	NS		Equine	Horse	2017	Calvados	PEN, KAN, GEN, TOB, TET, FOX	aac(6')-aph (2''), tet(M), dfrK, mecA
46356	ST398	t1939	type_IVa(2B)	Bovine	Cattle	2017	Tarn-et-Garonne	PEN, TOB, CHL, FFC, TET, ERY, FOX, SPI, LIN, ENR	aadD, str, erm(C), tet(M), tet(L), fexA, blaZ, mecA	Rep_trans/rep7a, Inc18/repUS18/Rep1/repUS12	Tn916	Tn558	cn_ISSau6
47795	NS	NS		Equine	Horse	2017	Manche	PEN, KAN, GEN, TOB, TET, FOX	aac(6')-aph (2''), str, tet(M), dfrK, mecA	Rep_trans/rep7a
47797	NS	NS		Canine	Dog	2017	Tarn-et-Garonne	PEN, FOX, ENR	blaZ, mecA
47947	NS	NS		Bovine	Cattle	2017	ND	PEN, TET, FOX	tet(K), tet(M), mecA
47948	NS	NS		Bovine	Cattle	2017	ND	PEN, TET, FOX	tet(K), tet(M), mecA	Rep_trans/rep7a
47949	NS	NS		Equine	Horse	2017	Haute-Savoie	PEN, KAN, GEN, TOB, CHL, TET, FOX	aac(6')-aph (2''), tet(M), dfrK, mecA
47958	NS	NS		Canine	Dog	2017	Nord	PEN, TET, FOX, ENR	tet(M), mecA
47980	NS	NS		Canine	Dog	2017	Meurthe-et-Moselle	PEN, KAN, GEN, TOB, TET, FOX, ENR	aac(6')-aph (2''), tet(M), dfrK, mecA
47990	NS	NS		Feline	Cat	2017	Nord	PEN, TET, FOX, ENR	tet(M), mecA
47991	NS	NS		Feline	Cat	2017	Moselle	PEN, KAN, GEN, TOB, TET, FOX	aac(6')-aph (2''), tet(M), dfrK, mecA
47992	NS	NS		Feline	Cat	2017	Meurthe-et-Moselle	PEN, KAN, TOB, FOX, ENR	aadD, blaZ, mecA	RepA_N/rep20
48007	NS	NS		Canine	Dog	2017	Ain	PEN, KAN, GEN, TOB, TET, FOX, ENR	aac(6')-aph (2''), tet(M), dfrK, mecA
48010	NS	NS		Equine	Horse	2017	Allier	PEN, KAN, GEN, TOB, TET, FOX, ENR	aac(6')-aph (2''), tet(M), dfrK, blaZ, mecA
48024	ST398	t011	type_IVa(2B)	Equine	Horse	2017	Orne	PEN, KAN, GEN, TOB, CHL, TET, FOX	aac(6')-aph (2''), str, tet(M), cat(pC221), dfrK, blaZ, mecA	Rep_trans/rep7a	Tn916	Tn559
48157	NS	NS		Canine	Dog	2017	Meurthe-et-Moselle	PEN, KAN, GEN, TOB, TET, FOX, ENR	aac(6')-aph (2''), tet(M), dfrK, blaZ, mecA
48179	NS	NS		Feline	Cat	2017	Nord	PEN, KAN, TOB, TET, FOX, ENR	aadD, tet(K), blaZ, mecA	RepA_N/rep20
48192	ST5	t002	type_IVa(2B)	Feline	Cat	2017	Val-de-Marne	PEN, KAN, TOB, ERY, FOX, ENR	aadD, erm(C), blaZ, mecA	RepL/rep10, RepA_N/rep20			cn_ISSau6
48193	NS	NS		Feline	Cat	2017	Côte-d'Or	PEN	blaZ
48219	ST612	t1971	type_IVd(2B)	Equine	Horse	2017	Dordogne	PEN, KAN, GEN, TOB, TET, ERY, FOX, ENR	aac(6')-aph (2''), erm(C), tet(M), blaZ, mecA	RepL/rep10, RepA_N/rep20	Tn916		#REF!
48222	NS	NS		Equine	Horse	2017	Vendée	PEN, KAN, GEN, TOB, TET, FOX	aac(6')-aph (2''), tet(M), dfrK, mecA
48226	NS	NS		Equine	Horse	2017	Allier	PEN, KAN, GEN, TOB, TET, FOX, ENR	aac(6')-aph (2''), tet(M), dfrK, mecA
48237	NS	NS		Canine	Dog	2017	Seine-Saint-Denis	PEN
48239	NS	NS		Feline	Cat	2017	Yvelines
48266	NS	NS		Canine	Dog	2017	Val-de-Marne	PEN, KAN, GEN, TOB, TET, FOX	aac(6')-aph (2''), tet(M), dfrK, qacD, mecA
48267	NS	NS		Feline	Cat	2017	Alpes-Maritimes	PEN, KAN, GEN, TOB, TET, FD, FOX	aac(6')-aph (2''), aph(3')-III, tet(L), blaZ, mecA	Inc18/rep16/Rep1/rep22/Rep3/rep5a			cn_ISSau6
48284	NS	NS		Feline	Cat	2017	Loire-Atlantique	PEN, KAN, GEN, TOB, TET, FOX, ENR	aac(6')-aph (2''), tet(M), mecA
48344	NS	NS		Feline	Cat	2017	Vosges	PEN, FOX, ENR	qacD, mecA
48607	NS	NS		Canine	Dog	2017	Deux-Sèvres	PEN, FOX, ENR	blaZ, mecA
48613	ST1	t127	type_IVa(2B)	Equine	Horse	2017	Gard	PEN, KAN, TET, ERY, FOX	aph(3')-III, ant(6)-Ia, erm(C), tet(K), blaZ, mecA	RepL/rep10, Inc18/rep16/Rep3/rep5a, Rep_trans/rep7a
48615	NS	NS		Canine	Dog	2018	Loire	PEN, KAN, TOB, ERY, FD, FOX, LIN, ENR	aadD, ant(9)-Ia, erm(A), qacA, blaZ, mecA	RepA_N/rep20/Rep1/rep21			cn_ISSau6
48627	NS	NS		Equine	Horse	2018	Orne	PEN, KAN, GEN, TOB, CHL, TET, FOX	aac(6')-aph (2''), str, tet(M), cat(pC221), dfrK, blaZ, mecA	Rep_trans/rep7a
49645	NS	NS		Avian	Bird	2018	Alpes-Maritimes	ERY
49648	NS	NS		Feline	Cat	2018	Jura	ERY
49651	NS	NS		Feline	Cat	2018	Rhône	ERY
49663	NS	NS		Canine	Dog	2018	Ain	PEN, ERY	blaZ
49665	NS	NS		Rodent	Rodent	2018	Ain	PEN, ERY	blaZ
49678	NS	NS		Bovine	Cattle	2018	Jura	PEN, ERY	blaZ
49684	NS	NS		Caprine	Caprine	2018	Isère	PEN, ERY	ant(9)-Ia, erm(A), blaZ	Inc18/rep16/Rep3/rep5a
49687	NS	NS		Caprine	Caprine	2017	Deux-Sèvres	PEN, CHL, FFC, TET, FOX, ENR	tet(M), fexA, blaZ, mecA
50245	ST398	t899	type_IVa(2B)	Canine	Dog	2018	Yvelines	PEN, TET, ERY, FOX	erm(C), tet(M), blaZ, mecA	RepL/rep10	Tn916		cn_ISSau6
50267	NS	NS		Canine	Dog	2018	Gironde	PEN, FOX, ENR	blaZ, mecA
50290	NS	NS		Feline	Cat	2018	Eure	PEN, FOX, ENR	erm(B), blaZ, mecA	RepA_N/rep20
50291	NS	NS		Canine	Dog	2018	Hauts-de-Seine	PEN, KAN, GEN, TOB, TET, FOX, ENR	aac(6')-aph (2''), tet(M), dfrK, blaZ, mecA
50295	NS	NS		Canine	Dog	2018	Maine-et-Loire	PEN, TET, ERY, FOX, SPI, LIN	erm(B), tet(M), blaZ, mecA
50323	NS	NS		Canine	Dog	2018	Val-d'Oise	PEN, CHL, TET, FD, FOX	tet(M), fexA, blaZ, mecA	RepA_N/rep20
50335	NS	NS		Canine	Dog	2018	Val-de-Marne	PEN, KAN, GEN, TOB, TET, FOX, ENR	aac(6')-aph (2''), tet(M), dfrK, blaZ, mecA
50404	NS	NS		Canine	Dog	2018	Isère
50407	ST398	t011	type_IVa(2B)	Equine	Horse	2018	Orne	PEN, KAN, GEN, TOB, CHL, TET, FOX	aac(6')-aph (2''), str, tet(K), tet(M), cat(pC221), dfrK, blaZ, mecA	Rep_trans/rep7a (2)	Tn916	Tn559
50418	NS	NS		Equine	Horse	2018	Yvelines	PEN, KAN, GEN, TOB, TET, FOX	aac(6')-aph (2''), tet(M), dfrK, blaZ, mecA
50430	NS	NS		Feline	Cat	2018	Haute-Loire	ERY	mecA
50459	NS	NS		Bovine	Cattle	2017	ND	PEN, TET, FOX	tet(M), vga(A)V, blaZ, mecA
50551	NS	NS		Bovine	Cattle	2018	Îlle-et-Vilaine	PEN, TET, FOX	tet(M), blaZ, mecA
50645	NS	NS		Bovine	Cattle	2018	Charente	PEN, CHL, FFC, TET, FOX, ENR	str, tet(M), fexA, blaZ, mecA
50741	NS	NS		Equine	Horse	2018	Calvados	PEN, KAN, GEN, TOB, CHL, TET, FOX	aac(6')-aph (2''), str, tet(M), cat(pC221), dfrK	Rep_trans/rep7a
50753	ST398	t011	type_IVa(2B)	Equine	Horse	2018	Eure	PEN, KAN, GEN, TOB, CHL, TET, FOX	aac(6')-aph (2''), str, tet(M), cat(pC221), dfrK, blaZ, mecA	Rep_trans/rep7a	Tn916	Tn559
50755	NS	NS		Equine	Horse	2018	Vendée	PEN, KAN, GEN, TOB, TET, FOX	aac(6')-aph (2''), tet(M), dfrK, mecA
50759	NS	NS		Equine	Horse	2018	Îlle-et-Vilaine	PEN, KAN, GEN, TOB, CHL, TET, FOX	aac(6')-aph (2''), str, tet(M), cat(pC221), dfrK, blaZ, mecA	Rep_trans/rep7a
50770	NS	NS		Equine	Horse	2018	Vendée	PEN, KAN, GEN, TOB, TET, FOX	aac(6')-aph (2''), tet(M), dfrK, blaZ, mecA
50785	NS	NS		Canine	Dog	2018	Haute-Vienne	PEN, ERY	blaZ
53345	NS	NS		Feline	Cat	2019	Essonne	PEN, SPI	blaZ
53358	NS	NS		Feline	Cat	2019	Ariège	PEN, SPI	blaZ
53366	NS	NS		Canine	Dog	2019	Pas-de-Calais	PEN, SPI	blaZ
53369	NS	NS		Feline	Cat	2019	Seine-et-Marne	PEN, SPI	blaZ
53371	NS	NS		Feline	Cat	2019	Paris	PEN, SPI	blaZ
53593	NS	NS		equine	Horse	2019	Manche	PEN	blaZ, mecA
53600	ST398	t011	type_IVa(2B)	Canine	Dog	2019	Morbihan	PEN, TET, ERY, FOX, SPI, LIN, ENR	aac(6')-aph (2''), str, erm(C), tet(M), dfrK, blaZ, mecA	ND, RepL/rep10, Rep_trans/rep7a	Tn916	Tn559
53604	NS	NS		Canine	Dog	2019	Meurthe-et-Moselle	PEN, KAN, GEN, TOB, CHL, TET, FOX	aac(6')-aph (2''), tet(M), cat(pC221), dfrK, blaZ, mecA
53979	NS	NS		Equine	Horse	2019	Orne	PEN, KAN, GEN, TOB, TET, FOX	aac(6')-aph (2''), tet(M), dfrK, blaZ, mecA
53981	NS	NS		Equine	Horse	2019	Orne	PEN, KAN, GEN, TOB, TET, FOX	aac(6')-aph (2''), tet(M), dfrK, blaZ, mecA
53983	ST398	t011	type_IVa(2B)	Equine	Horse	2019	Orne	PEN, KAN, GEN, TOB, CHL, TET, FOX	aac(6')-aph (2''), str, tet(K), tet(M), cat(pC221), dfrK, blaZ, mecA	Rep_trans/rep7a (2)	Tn916	Tn559
53985	ST398	t011	type_IVa(2B)	Equine	Horse	2019	Orne	PEN, KAN, GEN, TOB, CHL, TET, FOX	aac(6')-aph (2''), str, tet(K), tet(M), cat(pC221), dfrK, blaZ, mecA	Rep_trans/rep7a (2)	Tn916	Tn559
53988	NS	NS		Feline	Cat	2019	Isère	PEN, KAN, GEN, TOB, CHL, TET, FOX	aac(6')-aph (2''), tet(M), dfrK, blaZ, mecA
53989	NS	NS		Feline	Cat	2019	Bas-Rhin	PEN, FOX, ENR	blaZ, mecA
53991	NS	NS		Equine	Horse	2019	Dordogne	PEN, TET, FOX, ENR	aac(6')-aph (2''), str, tet(M), mecA
53994	NS	NS		Equine	Horse	2019	ND	PEN, KAN, GEN, TOB, TET, FOX	aac(6')-aph (2''), tet(M), dfrK, blaZ, mecA
54000	ST398	t011	type_IVa(2B)	Equine	Horse	2020	Eure-et-Loir	PEN, KAN, GEN, TOB, CHL, TET, FOX	aac(6')-aph (2''), str, tet(M), cat(pC221), dfrK, blaZ, mecA	Rep3/rep5c, Rep_trans/rep7a	Tn916	Tn559
54002	NS	NS		Equine	Horse	2020	Orne	PEN, KAN, GEN, TOB, TET, FOX	aac(6')-aph (2''), tet(M), dfrK, blaZ, mecA
54007	NS	NS		Bovine	Cattle	2018	Mayenne
54008	NS	NS		Bovine	Cattle	2019	Manche	ERY
54009	NS	NS		Bovine	Cattle	2019	Manche	ERY
54010	NS	NS		Ovine	Sheep	2018	Lot	ERY
54011	NS	NS		Canine	Dog	2019	Isère	ERY
54012	NS	NS		Feline	Cat	2019	Rhône	PEN, ERY	blaZ
54025	NS	NS		Feline	Cat	2020	Alpes-Maritimes	PEN, KAN, TOB, FOX, ENR	aadD, mecA
54188	NS	NS		Equine	Horse	2019	Seine-et-Marne	PEN, KAN, GEN, TOB, TET, FOX, ENR	aac(6')-aph (2''), tet(M), dfrK, blaZ, mecA
54189	NS	NS		Equine	Horse	2020	Orne	PEN, KAN, GEN, TOB, TET, FOX	aac(6')-aph (2''), tet(M), dfrK, blaZ, mecA
54197	NS	NS		Equine	Horse	2020	Calvados	PEN, KAN, GEN, TOB, TET, FOX, ENR	aac(6')-aph (2''), tet(M), blaZ, mecA	RepA_N/rep20			#REF!
54198	NS	NS		Equine	Horse	2020	Val-de-Marne	PEN, KAN, GEN, TOB, TET, FOX	aac(6')-aph (2''), tet(M), dfrK, blaZ, mecA
54199	NS	NS		Equine	Horse	2019	Nord	PEN, KAN, GEN, TOB, TET, FOX	aac(6')-aph (2''), tet(M), dfrK, blaZ, mecA
54202	NS	NS		Equine	Horse	2020	Calvados	PEN, KAN, GEN, TOB, TET, FOX	aac(6')-aph (2''), tet(M), dfrK, blaZ, mecA
54205	ST612	t1257	type_IVd(2B)	Equine	Horse	2020	Calvados	PEN, KAN, GEN, TOB, TET, ERY, FOX, ENR	aac(6')-aph (2''), erm(C), tet(M), blaZ, mecA	RepL/rep10, RepA_N/rep20	Tn916
54213	ST612	t1257	type_IVd(2B)	Equine	Horse	2019	Hérault	PEN, KAN, GEN, TOB, ERY, FOX	aac(6')-aph (2''), erm(C), tet(M), blaZ, mecA	RepL/rep10, RepA_N/rep20	Tn916		#REF!
54215	NS	NS		Canine	Dog	2020	Loire-Atlantique	PEN, KAN, GEN, TOB, TET, FOX, ENR	aac(6')-aph (2''), tet(M), dfrK, blaZ, mecA
54223	ST398	t899	type_IVa(2B)	Canine	Dog	2019	Corrèze	PEN, CHL, FFC, TET, FOX, ENR	str, tet(M), fexA, blaZ, mecA	Rep_trans/rep7a	Tn916	Tn558	cn_ISSau6
54235	ST5	t002	type_I(1B)	Canine	Dog	2019	Bas-Rhin	PEN, TOB, FD, FOX	aadD, blaZ, mecA, fosB	RepA_N/rep20, Rep_trans/rep7a			cn_ISSau6
57221	NS	NS		Feline	Cat	2018	Nord	PEN
57223	NS	NS		Canine	Dog	2020	Bouches-du-Rhône	PEN	blaZ
57236	NS	NS		Canine	Dog	2020	Seine-Saint-Denis	PEN, ERY	blaZ
57242	NS	NS		Canine	Dog	2020	Ain	PEN, TET, FOX, LIN	ant(9)-Ia, tet(K), tet(M), dfrG, mecA
57444	NS	NS		Canine	Dog	2020	Seine-et-Marne	PEN, KAN, GEN, TOB, TET, FOX, ENR	aac(6')-aph (2''), tet(M), mecA
57445	NS	NS		Equine	Horse	2020	Seine-et-Marne	PEN, KAN, GEN, TOB, TET, FOX, ENR	aac(6')-aph (2''), tet(M), blaZ, mecA	RepA_N/rep20			#REF!
57453	NS	NS		Canine	Dog	2020	Haute-Loire	ERY
57458	NS	NS		Canine	Dog	2020	Orne	PEN, FOX	blaZ, mecA
57461	NS	NS		Feline	Cat	2020	Calvados	PEN, KAN, GEN, TOB, TET, ERY, FOX, ENR	aac(6')-aph (2''), erm(C), tet(M), blaZ, mecA	RepL/rep10, RepA_N/rep20			#REF!
57469	NS	NS		Equine	Horse	2020	Finistère	PEN, CHL, FFC, TET, FOX, ENR	tet(M), fexA, blaZ, mecA
57471	NS	NS		Canine	Dog	2021	Manche	PEN, KAN, GEN, TOB, TET, ERY, FOX, ENR	aac(6')-aph (2''), erm(C), tet(M), blaZ, mecA	RepL/rep10, RepA_N/rep20			#REF!
57474	NS	NS		Equine	Horse	2021	Oise	PEN, KAN, GEN, TOB, TET, ERY, FOX, ENR	aac(6')-aph (2''), erm(C), tet(M), blaZ, mecA	RepL/rep10, RepA_N/rep20			#REF!
57475	NS	NS		Canine	Dog	2021	Manche	PEN, KAN, GEN, TOB, TET, FOX, ENR	aac(6')-aph (2''), tet(M), mecA
57518	NS	NS		Feline	Cat	2020	Landes	PEN, FD, FOX	blaZ, mecA
57546	NS	NS		Equine	Horse	2020	Corrèze	PEN, KAN, GEN, TOB, TET, FOX	aac(6')-aph (2''), tet(M), dfrK, blaZ, mecA

## Sheet: Legend
	Abbreviation	Meaning
	NS	Non-sequenced
	ND	Not determined
	ICE	Integrative and Conjugative Element
	CTn	Composite transposon
	SCCmec	Staphylococcal chromosomal cassette with mec gene
	CHL	Chloramphenicol
	ENR	Enrofloxacin
	ERY	Erythromycin
	FD	Fusidic acid
	FFC	Florfenicol
	FOX	Cefoxitin
	GEN	Gentamicin
	KAN	Kanamycin
	LIN	Lincomycin
	PEN	Penicillin
	SPI	Spiramycin
	TET	Tetracycline
	TOB	Tobramycin
	*The location refers to the French administrative department.
	**The symbol “/” is used to separate the two or three domains present in hybrid plasmids.
