# Supplementary material for: Comprehensive genomic analysis of antibiotic resistance plasmids in animal-associated Staphylococcus aureus in France
Source: Microbiol Spectr. 2025 Sep 18;13(10):e00772-25. doi: 10.1128/spectrum.00772-25 (PMC12502713; doi:10.1128/spectrum.00772-25)
Supplement: Table S4 — Quality control of the 81 sequenced S. aureus genomes. [file spectrum.00772-25-s0004.xlsx]

## Sheet: Feuil1
Strain	QUAST total length	%GC	QUAST contigs number	QUAST N50	fastQC Total Sequences_R1	fastQC Total Sequences_R2	Coverage (X)	SRA
24506	2839626	32.62	27	318248	9652858	9652858	1026.6	SRR31647116
24508	2839743	32.62	26	351874	10278950	10278950	1093.14	SRR31647115
24614	2819019	32.64	28	345186	9114866	9114866	976.471	SRR31647136
25175	2768059	32.8	29	280728	11556280	11556280	1260.81	SRR31647125
25658	2833909	32.87	58	103121	5268702	5268702	561.468	SRR31647072
26023	2749180	32.83	42	196966	12473424	12473424	1370.22	SRR31647061
26982	2834053	32.62	28	345157	8172495	8172495	870.871	SRR31647050
26988	2773214	32.8	26	359754	9059683	9059683	986.59	SRR31647039
27134	2813419	32.68	28	315923	10319079	10319079	1107.68	SRR31647028
27262	2748137	32.84	25	274479	11028944	11028944	1212	SRR31647017
27426	2785669	32.82	21	677375	9447798	9447798	1024.25	SRR31647114
27427	2784703	32.82	20	677376	10471774	10471774	1135.66	SRR31647103
27428	2799154	32.82	24	677375	10135612	10135612	1093.53	SRR31647092
27434	2785668	32.83	21	677375	13517106	13517106	1465.42	SRR31647081
27498	2791732	32.82	28	703135	9193962	9193962	994.571	SRR31647142
29676	3061183	32.96	87	223341	11268444	11268444	1111.68	SRR31647141
31933	2890760	32.8	141	96016	12344752	12344752	1289.67	SRR31647140
32084	2839994	32.65	81	88261	8882949	8882949	944.597	SRR31647139
32085	2837214	32.66	106	87074	10881319	10881319	1158.23	SRR31647138
32086	2826368	32.83	49	147407	11660118	11660118	1245.89	SRR31647137
32141	2808446	32.83	47	137211	7862550	7862550	845.482	SRR31647135
32151	2812464	32.83	49	137316	12699962	12699962	1363.71	SRR31647134
32347	2766369	32.82	45	168390	13533116	13533116	1477.39	SRR31647133
32615	2825901	32.88	35	193320	10595678	10595678	1132.34	SRR31647132
32616	2829284	32.87	41	139722	11343060	11343060	1210.77	SRR31647131
32720	2863953	32.68	73	88892	12180136	12180136	1284.38	SRR31647130
32721	2864083	32.68	74	88895	9360386	9360386	986.995	SRR31647129
32722	2765684	32.82	37	137225	7557403	7557403	825.234	SRR31647128
32762	2810846	32.83	38	240043	10026492	10026492	1077.26	SRR31647127
32810	2874513	32.7	40	284956	9323081	9323081	979.495	SRR31647126
32825	2915578	32.8	78	143528	10791275	10791275	1117.78	SRR31647124
32826	2748323	32.84	23	274479	9768898	9768898	1073.46	SRR31647123
32960	2810084	32.81	42	147266	10062183	10062183	1081.38	SRR31647122
32970	2864889	32.68	77	92471	8781164	8781164	925.659	SRR31647121
33590	2742192	32.85	23	321557	11591665	11591665	1276.6	SRR31647120
33592	2749681	32.83	43	148182	9309472	9309472	1022.47	SRR31647119
33594	2810670	32.83	44	137189	9534281	9534281	1024.44	SRR31647118
33618	2784806	32.9	26	172513	8600872	8600872	932.727	SRR31647117
33623	2896647	32.85	33	306781	8727017	8727017	909.865	SRR31647074
33729	2736738	32.89	26	200948	11733357	11733357	1294.78	SRR31647073
33868	2829460	32.87	67	95187	10254099	10254099	1094.46	SRR31647071
34794	2826610	32.83	51	120639	10578451	10578451	1130.22	SRR31647070
34799	2750592	32.83	40	137212	10320051	10320051	1133.09	SRR31647069
35679	2819383	32.8	42	244075	9523751	9523751	1020.14	SRR31647068
35733	2820019	32.66	43	141489	11559508	11559508	1237.92	SRR31647067
36822	2809981	32.83	63	120648	7958646	7958646	855.348	SRR31647066
36827	2821831	32.84	44	201017	9854628	9854628	1054.67	SRR31647065
37799	2733463	32.84	22	275550	9448533	9448533	1043.9	SRR31647064
38175	2851926	32.83	43	137548	8259853	8259853	874.664	SRR31647063
38177	2851999	32.83	51	137212	9658800	9658800	1022.78	SRR31647062
38399	2724211	32.79	44	125306	9799070	9799070	1086.3	SRR31647059
39655	2813761	32.83	51	137211	11920156	11920156	1279.39	SRR31647058
39679	2739672	32.85	24	274479	9400279	9400279	1036.21	SRR31647057
39680	2725061	32.79	44	111810	10872418	10872418	1204.92	SRR31647056
41418	2772025	32.81	19	324928	8699911	8699911	947.817	SRR31647055
41453	2817879	32.63	35	168499	11600499	11600499	1243.26	SRR31647054
42191	2743358	32.72	45	154156	8715400	8715400	959.427	SRR31647053
42835	2809759	32.76	39	359753	9758143	9758143	1048.83	SRR31647052
42836	2762769	32.81	58	102732	10074054	10074054	1101.2	SRR31647051
42837	2819426	32.87	35	166003	11728986	11728986	1256.34	SRR31647049
42844	2857353	32.69	72	92473	10756569	10756569	1136.89	SRR31647048
45022	2752973	32.83	22	274479	11887866	11887866	1304.09	SRR31647047
45096	2734337	32.84	23	201017	10269527	10269527	1134.24	SRR31647046
45320	2744062	32.85	21	323196	10839546	10839546	1192.96	SRR31647045
45322	2803280	32.86	30	225405	9289820	9289820	1000.8	SRR31647044
46356	2748112	32.85	27	274479	10945787	10945787	1202.87	SRR31647043
48024	2796633	32.82	54	101989	12259869	12259869	1323.91	SRR31647042
48192	2734116	32.75	22	310124	9194994	9194994	1015.64	SRR31647041
48219	2890140	32.72	54	194187	10342113	10342113	1080.68	SRR31647040
48613	2845516	32.72	30	596625	10070059	10070059	1068.75	SRR31647038
50245	2725463	32.83	22	275617	8718014	8718014	966.016	SRR31647037
50407	2841084	32.85	57	82298	9725165	9725165	1033.76	SRR31647036
50753	2755780	32.8	45	121793	10557109	10557109	1156.93	SRR31647035
53600	2769762	32.82	65	100740	11139162	11139162	1214.55	SRR31647034
53983	2840909	32.84	60	82298	10772974	10772974	1145.21	SRR31647033
53985	2840529	32.84	60	134417	10004295	10004295	1063.64	SRR31647032
54000	2844279	32.84	61	134417	10182157	10182157	1081.12	SRR31647031
54205	2933218	32.73	62	194187	11830825	11830825	1218.09	SRR31647030
54213	2933932	32.73	61	194187	9126218	9126218	939.394	SRR31647029
54223	2781217	32.85	30	242486	10374247	10374247	1126.49	SRR31647027
54235	2766475	32.66	22	277781	9999743	9999743	1091.61	SRR31647026
