# Supplementary material for: Comprehensive genomic analysis of antibiotic resistance plasmids in animal-associated Staphylococcus aureus in France
Source: Microbiol Spectr. 2025 Sep 18;13(10):e00772-25. doi: 10.1128/spectrum.00772-25 (PMC12502713; doi:10.1128/spectrum.00772-25)
Supplement: Table S5 — List of plasmids and their metadata. [file spectrum.00772-25-s0005.xlsx]

## Sheet: Data
Strain	MLST	spa-type	Plasmid name	SRA	MASH group	Collection Year	Location*	Host	Size adjusted	Hybrid plasmid	Rep domain**	rep family**	ARG***	MGE	MOB or CONJ or REL	MOB type	oriT
24506	ST8	t008	p24506-1	SRR31647116	A1	2010	ND	Canine	27.4	No	RepA_N	rep20	blaZ				Yes
24506	ST8	t008	p24506-2	SRR31647116	B2	2010	ND	Canine	4.6	No	Rep_trans	rep7a	tet(K)		MOB	MOBV	No
24508	ST8	t008	p24508-1	SRR31647115	A1	2010	ND	Feline	27.4	No	RepA_N	rep20	blaZ				Yes
24508	ST8	t008	p24508-2	SRR31647115	B2	2010	ND	Feline	4.5	No	Rep_trans	rep7a	tet(K)		MOB	MOBV	No
24614	ST8	t622	p24614-1	SRR31647136	A1	2010	ND	Feline	27.4	No	RepA_N	rep20	blaZ				Yes
24614	ST8	t622	p24614-2	SRR31647136	B3	2010	ND	Feline	3.8	No	Rep_trans	rep7a	cat(pC221)		MOB	MOBV	No
25175	ST5	t002	p25175-1	SRR31647125	A4	2010	ND	Feline	24	No	RepA_N	rep20	blaZ		CONJ		No
25175	ST5	t002	p25175-2	SRR31647125	C5	2010	ND	Feline	2.5	No	RepL	rep10	erm(C)				No
25658	ST398	t011	p25658	SRR31647072	B6	2010	ND	Canine	4.4	No	Rep_trans	rep7a	str		MOB, REL	MOBP	yes
26023	ST398	t011	p26023	SRR31647061	B7	2010	Gironde	Equine	4.4	No	Rep_trans	rep7a	str		MOB, REL	MOBP	yes
26033	NS	NS	p26033	SRR31647025	A1	2010	ND	Canine	27.4	No	RepA_N	rep20	blaZ				yes
26982	ST8	t008	p26982-1	SRR31647050	A1	2011	Meurthe-et-Moselle	Canine	27.4	No	RepA_N	rep20	blaZ				Yes
26982	ST8	t008	p26982-2	SRR31647050	C5	2011	Meurthe-et-Moselle	Canine	2.5	No	RepL	rep10	erm(C)				No
26988	ST398	t011	p26988	SRR31647039	B7	2011	Tarn	Bovine	4.4	No	Rep_trans	rep7a	str		MOB		Yes
27134	ND	t008	p27134	SRR31647028	B2	2011	ND	Canine	4.5	No	Rep_trans	rep7a	tet(K)		MOB	MOBV	No
27253	NS	NS	p27253	SRR31647022	A1	2011	ND	Rodent	27.4	No	RepA_N	rep20	blaZ				Yes
27262	ST398	t2922	p27262-1	SRR31647017	D8	2011	Aveyron	Canine	8.9	Yes	Inc18/Rep1	repUS18/repUS12	aadD,erm(C),tet(L)		MOB	MOBV	No
27262	ST398	t2922	p27262-2	SRR31647017	B7	2011	Aveyron	Canine	4.5	No	Rep_trans	rep7a	str		MOB, REL	MOBP	Yes
27426	ST2011	t1773	p27426	SRR31647114	B2	2010	ND	Ovine	4.4	No	Rep_trans	rep7a	tet(K)			MOBV	No
27427	ST2011	t1773	p27427	SRR31647103	B2	2010	ND	Ovine	4.4	No	Rep_trans	rep7a	tet(K)			MOBV	No
27428	ST2011	t1773	p27428-1	SRR31647092	D8	2010	ND	Ovine	8.9	Yes	Inc18/Rep1	repUS18/repUS12	aadD,erm(C),tet(L)		MOB	MOBV	No
27428	ST2011	t1773	p27428-2	SRR31647092	B2	2010	ND	Ovine	4.6	No	Rep_trans	rep7a	tet(K)			MOBV	No
27428	ST2011	t1773	p27428-3	SRR31647092	B7	2010	ND	Ovine	4.5	No	Rep_trans	rep7a	str		MOB, REL	MOBP	Yes
27434	ST2011	t1773	p27434	SRR31647081	B2	2010	ND	Ovine	4.4	No	Rep_trans	rep7a	tet(K)			MOBV	No
27449	NS	NS	p27449	SRR31647024	B2	2010	ND	Ovine	4.4	No	Rep_trans	rep7a	tet(K)			MOBV	No
27489	NS	NS	p27489	SRR31647023	B2	2010	ND	Ovine	4.4	No	Rep_trans	rep7a	tet(K)			MOBV	No
27498	ST2011	t1773	p27498	SRR31647142	B2	2010	ND	Ovine	4.5	No	Rep_trans	rep7a	tet(K)			MOBV	No
27741	NS	NS	p27741	SRR31647016	A1	2011	ND	Canine	27.4	No	RepA_N	rep20	blaZ				Yes
29676	ST5	t002	p29676-1	SRR31647141	A4	2012	Côtes d'Armor	Bovine	24	No	RepA_N	rep20	blaZ	cn_ISSau6,ISSau6	CONJ		No
29676	ST5	t002	p29676-2	SRR31647141	B7	2012	Côtes d'Armor	Bovine	4.4	No	Rep_trans	rep7a	str		MOB, REL	MOBP	Yes
29676	ST5	t002	p29676-3	SRR31647141	E9	2012	Côtes d'Armor	Bovine	3	No	Rep1	rep21					No
31928	NS	NS	p31928	SRR31647020	E10	2011	Maine-et-Loire	Bovine	3	No	Rep1	rep13					No
31929	NS	NS	p31929	SRR31647018	A1	2011	Meurthe-et-Moselle	Feline	27.3	No	RepA_N	rep20	blaZ				Yes
31933	ST398	t899	p31933-1	SRR31647140	A4	2011	Aveyron	Bovine	24	No	RepA_N	rep20	blaZ		CONJ		No
31933	ST398	t899	p31933-2	SRR31647140	B7	2011	Aveyron	Bovine	4.4	No	Rep_trans	rep7a	str		MOB, REL	MOBP	Yes
31933	ST398	t899	p31933-3	SRR31647140	E9	2011	Aveyron	Bovine	3.1	No	Rep1	rep21					No
32078	NS	NS	p32078	SRR31647013	A4	2011	Gard	Canine	24	No	RepA_N	rep20	blaZ	cn_ISSau6,ISSau6	CONJ		No
32084	ST8	t1952	p32084-1	SRR31647139	B7	2011	Manche	Equine	4.5	No	Rep_trans	rep7a	str		MOB, REL	MOBP	yes
32084	ST8	t1952	p32084-2	SRR31647139	C5	2011	Manche	Equine	2.6	No	RepL	rep10	erm(C)				No
32085	ST8	t1952	p32085-1	SRR31647138	B7	2011	Manche	Equine	4.5	No	Rep_trans	rep7a	str		MOB, REL	MOBP	No
32085	ST8	t1952	p32085-2	SRR31647138	C5	2011	Manche	Equine	2.5	No	RepL	rep10	erm(C)				No
32086	ST398	t011	p32086-1	SRR31647137	D11	2011	Manche	Bovine	30.7	Yes	Inc18/Rep1	rep16/repUS12	aadD,erm(T),tet(L)	cn_ISSau6,ISSau6	MOB	MOBV	Yes
32086	ST398	t011	p32086-2	SRR31647137	B7	2011	Manche	Bovine	4.4	No	Rep_trans	rep7a	str		MOB, REL	MOBP	Yes
32141	ST398	t011	p32141	SRR31647135	B7	2012	Calvados	Equine	4.4	No	Rep_trans	rep7a	str		MOB, REL	MOBP	Yes
32151	ST398	t011	p32151-1	SRR31647134	B7	2012	Manche	Equine	4.4	No	Rep_trans	rep7a	str		MOB, REL	MOBP	Yes
32151	ST398	t011	p32151-2	SRR31647134	E10	2012	Manche	Equine	2.9	No	Rep1	rep13	cat(pC194)				No
32310	NS	NS	p32310	SRR31647010	A1	2012	Alpes-Maritimes	Canine	27.4	No	RepA_N	rep20	blaZ				Yes
32347	ST398	t011	p32347-1	SRR31647133	B7	2012	Gironde	Equine	4.4	No	Rep_trans	rep7a	str		MOB, REL	MOBP	Yes
32347	ST398	t011	p32347-2	SRR31647133	E10	2012	Gironde	Equine	2.9	No	Rep1	rep13	cat(pC194)				No
32615	ST398	t034	p32615-1	SRR31647132	E9	2012	Morbihan	Feline	3	No	Rep1	rep21					No
32615	ST398	t034	p32615-2	SRR31647132	C5	2012	Morbihan	Feline	2.4	No	RepL	rep10	erm(C)				No
32616	ST398	t034	p32616-1	SRR31647131	B7	2012	Morbihan	Feline	4.4	No	Rep_trans	rep7a	str			MOBP	No
32616	ST398	t034	p32616-2	SRR31647131	E9	2012	Morbihan	Feline	3	No	Rep1	rep21					No
32616	ST398	t034	p32616-3	SRR31647131	C5	2012	Morbihan	Feline	2.4	No	RepL	rep10	erm(C)				No
32664	NS	NS	p32664	SRR31647012	F12	2012	Val-de-Marne	Feline	5	No	Rep3	rep5d			MOB, REL	MOBP	Yes
32698	NS	NS	p32698-1	SRR31647014	A1	2011	Hauts-de-Seine	Feline	27.4	No	RepA_N	rep20	blaZ				Yes
32698	NS	NS	p32698-2	SRR31647014	B3	2011	Hauts-de-Seine	Feline	3.8	No	Rep_trans	rep7a	cat(pC221)		MOB	MOBV	No
32700	NS	NS	p32700	SRR31647015	A1	2011	ND	Canine	27.4	No	RepA_N	rep20	blaZ				Yes
32720	ST8	t394	p32720-1	SRR31647130	B13	2012	Hauts-de-Seine	Equine	4.6	No	Rep_trans	rep7a	cat(pC221)		MOB, REL	MOBP	No
32720	ST8	t394	p32720-2	SRR31647130	C5	2012	Hauts-de-Seine	Equine	2.5	No	RepL	rep10	erm(C)				No
32721	ST8	t394	p32721-1	SRR31647129	B13	2012	Essonne	Equine	4.6	No	Rep_trans	rep7a	cat(pC221)		MOB, REL	MOBP	No
32721	ST8	t394	p32721-2	SRR31647129	C5	2012	Essonne	Equine	2.5	No	RepL	rep10	erm(C)				No
32722	ST398	t011	p32722	SRR31647128	B7	2012	Aube	Equine	4.4	No	Rep_trans	rep7a	str		MOB, REL	MOBP	Yes
32762	ST398	t011	p32762-1	SRR31647127	B2	2012	Côtes d'Armor	Bovine	7	No	Rep_trans	rep7a	tet(K),spd	ISSau6	MOB	MOBV	No
32762	ST398	t011	p32762-2	SRR31647127	C5	2012	Côtes d'Armor	Bovine	2.4	No	RepL	rep10	erm(C)				No
32775	NS	NS	p32775	SRR31647078	A1	2012	Calvados	Feline	27.3	No	RepA_N	rep20	blaZ				Yes
32784	NS	NS	p32784	SRR31647011	C5	2012	Paris	Canine	2.5	No	RepL	rep10	erm(C)				No
32810	ST8	t008	p32810-1	SRR31647126	A4	2012	Loiret	Feline	30.8	Yes	Rep1/RepA_N	rep21/rep20	blaZ,qacA				Yes
32810	ST8	t008	p32810-2	SRR31647126	E14	2012	Loiret	Feline	2.8	No	Rep1	rep13					No
32825	ST398	t899	p32825-1	SRR31647124	D11	2012	Lot	Bovine	35.2	No	Inc18	rep16	aadD,erm(T),tet(L),dfrK	cn_ISSau6,ISSau6	MOB	MOBV	Yes
32825	ST398	t899	p32825-2	SRR31647124	D8	2012	Lot	Bovine	8.8	Yes	Inc18/Rep1	repUS18/repUS12	aadD,erm(C),tet(L)		MOB	MOBV	No
32825	ST398	t899	p32825-3	SRR31647124	B7	2012	Lot	Bovine	4.4	No	Rep_trans	rep7a	str		MOB, REL	MOBP	Yes
32825	ST398	t899	p32825-4	SRR31647124	E15	2012	Lot	Bovine	2.8	No	Rep1	rep21	qacJ				No
32825	ST398	t899	p32825-5	SRR31647124	C5	2012	Lot	Bovine	2.5	No	RepL	rep10	erm(C)				No
32826	ST398	t899	p32826-1	SRR31647123	D8	2012	Haute-Garonne	Bovine	8.8	Yes	Inc18/Rep1	repUS18/repUS12	aadD,erm(C),tet(L)		MOB	MOBV	No
32826	ST398	t899	p32826-2	SRR31647123	B7	2012	Haute-Garonne	Bovine	4.4	No	Rep_trans	rep7a	str		MOB, REL	MOBP	No
32960	ST398	t011	p32960	SRR31647122	B7	2012	Ain	Equine	4.4	No	Rep_trans	rep7a	str		MOB, REL	MOBP	Yes
32970	ST8	t394	p32970-1	SRR31647121	B13	2013	Hauts-de-Seine	Equine	4.6	No	Rep_trans	rep7a	cat(pC221)		MOB, REL	MOBP	No
32970	ST8	t394	p32970-2	SRR31647121	C5	2013	Hauts-de-Seine	Equine	2.5	No	RepL	rep10	erm(C)				No
33590	ST398	t899	p33590	SRR31647120	D8	2012	Orne	Bovine	8.9	Yes	Inc18/Rep1	repUS18/repUS12	aadD,erm(C),tet(L)				No
33592	ST398	t1451	p33592	SRR31647119	B7	2012	Manche	Bovine	4.4	No	Rep_trans	rep7a	str		MOB, REL	MOBP	Yes
33594	ST398	t011	p33594	SRR31647118	B7	2013	Orne	Equine	5	No	Rep_trans	rep7a	cat(pC221),str		MOB, REL	MOBP	No
33618	ST398	t899	p33618-1	SRR31647117	D8	2013	Dordogne	Bovine	8.9	Yes	Inc18/Rep1	repUS18/repUS12	aadD,erm(C),tet(L)				No
33618	ST398	t899	p33618-2	SRR31647117	B7	2013	Dordogne	Bovine	4.4	No	Rep_trans	rep7a	str		MOB, REL	MOBP	Yes
33622	NS	NS	p33622-1	SRR31647021	H17	2013	Finistère	Avian	50.6	No	ND	ND	erm(B),narA/B	cn_IS1062,ISSau6, ISLmo19	CONJ	MOBC	No
33622	NS	NS	p33622-2	SRR31647021	G16	2013	Finistère	Avian	1.4	No	ND	ND					No
33623	ST398	t588	p33623-1	SRR31647074	B2	2013	Finistère	Avian	4.9	No	Rep_trans	rep7a	tet(K)		MOB	MOBV	No
33623	ST398	t588	p33623-2	SRR31647074	E10	2013	Finistère	Avian	2.7	No	Rep1	rep13	lnu(A)				No
33623	ST398	t588	p33623-3	SRR31647074	G16	2013	Finistère	Avian	1.4	No	ND	ND					No
33623	ST398	t588	p33623-4	SRR31647074	G18	2013	Finistère	Avian	1.4	No	ND	ND					No
33635	NS	NS	p33635	SRR31647113	A1	2013	Moselle	Canine	27.3	No	RepA_N	rep20	blaZ				Yes
33648	NS	NS	p33648	SRR31647075	A1	2013	Pas-de-Calais	Feline	27.3	No	RepA_N	rep20	blaZ				Yes
33658	NS	NS	p33658	SRR31647076	A4	2013	Val-de-Marne	Canine	30.8	Yes	Rep1/RepA_N	rep21/rep20	blaZ,qacA	cn_ISSau6,ISSau6			Yes
33729	ST398	t2922	p33729-1	SRR31647073	D8	2013	ND	Canine	8.9	Yes	Inc18/Rep1	repUS18/repUS12	aadD,erm(C),tet(L)		MOB	MOBV	No
33729	ST398	t2922	p33729-2	SRR31647073	B7	2013	ND	Canine	4.4	No	Rep_trans	rep7a	str		MOB, REL	MOBP	Yes
33868	ST398	t011	p33868	SRR31647071	B6	2013	Orne	Equine	4.4	No	Rep_trans	rep7a	str		MOB, REL	MOBP	Yes
34794	ST398	t011	p34794-1	SRR31647070	D11	2011	ND	Bovine	30.7	Yes	Inc18/Rep1	rep16/repUS12	aadD,erm(T),tet(L)	cn_ISSau6,ISSau6	MOB	MOBV	Yes
34794	ST398	t011	p34794-2	SRR31647070	B7	2011	ND	Bovine	4.4	No	Rep_trans	rep7a	str		MOB, REL	MOBP	Yes
34795	NS	NS	p34795	SRR31647019	E10	2011	ND	Bovine	3	No	Rep1	rep13					No
34799	ST398	t1451	p34799	SRR31647069	B7	2012	ND	Bovine	4.4	No	Rep_trans	rep7a	str		MOB, REL	MOBP	Yes
35679	ST5	t002	p35679-1	SRR31647068	A4	2013	Vienne	Canine	24	No	RepA_N	rep20	blaZ		CONJ		No
35679	ST5	t002	p35679-2	SRR31647068	C5	2013	Vienne	Canine	2.5	No	RepL	rep10	erm(C)				No
35733	ST3268	t13638	p35733	SRR31647067	C5	2013	Hauts-de-Seine	Canine	2.7	No	RepL	rep10	erm(C)				No
35747	NS	NS	p35747	SRR31647112	E19	2013	Paris	Primate	2.5	No	Rep1	rep21	qacC				No
35905	NS	NS	p35905	SRR31647109	A4	2014	Ain	Canine	30.8	Yes	Rep1/RepA_N	rep21/rep20	blaZ,qacA	cn_ISSau6,ISSau6			Yes
36088	NS	NS	p36088	SRR31647108	A1	2014	Aisne	Canine	27.4	No	RepA_N	rep20	blaZ				Yes
36812	NS	NS	p36812	SRR31647110	A1	2013	Gironde	Feline	27.3	No	RepA_N	rep20	blaZ				Yes
36814	NS	NS	p36814	SRR31647111	A1	2013	Gironde	Feline	27.3	No	RepA_N	rep20	blaZ				Yes
36822	ST398	t011	p36822-1	SRR31647066	B7	2014	Eure	Equine	5	No	Rep_trans	rep7a	cat(pC221),str		MOB	MOBP	No
36822	ST398	t011	p36822-2	SRR31647066	B2	2014	Eure	Equine	4.9	No	Rep_trans	rep7a	tet(K)		MOB	MOBV	No
36822	ST398	t011	p36822-3	SRR31647066	E20	2014	Eure	Equine	2.4	No	Rep1	rep13					No
36827	ST398	t011	p36827-1	SRR31647065	I22	2014	Côtes d'Armor	Bovine	4.2	No	ND	ND				MOBV	No
36827	ST398	t011	p36827-2	SRR31647065	B21	2014	Côtes d'Armor	Bovine	3.9	No	Rep_trans	rep7a	spd		MOB	MOBV	No
36827	ST398	t011	p36827-3	SRR31647065	C5	2014	Côtes d'Armor	Bovine	2.4	No	RepL	rep10	erm(C)				No
37799	ST398	t899	p37799	SRR31647064	B7	2014	Puy-de-Dôme	Feline	4.4	No	Rep_trans	rep7a	str		MOB, REL	MOBP	No
38175	ST398	t011	p38175	SRR31647063	B7	2014	Haute-Savoie	Equine	4.4	No	Rep_trans	rep7a	str		MOB, REL	MOBP	Yes
38177	ST398	t011	p38177	SRR31647062	B7	2014	Savoie	Equine	4.4	No	Rep_trans	rep7a	str		MOB, REL	MOBP	Yes
38178	NS	NS	p38178	SRR31647107	B7	2014	Calvados	Equine	4.4	No	Rep_trans	rep7a	str		MOB, REL	MOBP	Yes
38399	ST398	t011	p38399	SRR31647059	B7	2014	Haute-Garonne	Equine	4.4	No	Rep_trans	rep7a	str		MOB, REL	MOBP	Yes
39614	NS	NS	p39614	SRR31647104	F12	2014	Seine-Saint-Denis	Feline	5	No	Rep3	rep5a			MOB, REL	MOBP	Yes
39617	NS	NS	p39617	SRR31647102	A1	2014	Hauts-de-Seine	Canine	27.4	No	RepA_N	rep20	blaZ				Yes
39655	ST398	t011	p39655-1	SRR31647058	B7	2015	Seine-et-Marne	Equine	4.4	No	Rep_trans	rep7a	str		MOB, REL	MOBP	Yes
39655	ST398	t011	p39655-2	SRR31647058	E10	2015	Seine-et-Marne	Equine	2.9	No	Rep1	rep13	cat(pC194)				No
39669	NS	NS	p39669	SRR31647106	B3	2014	Hauts-de-Seine	Feline	3.8	No	Rep_trans	rep7a	cat(pC221)		MOB	MOBV	No
39679	ST398	t1939	p39679	SRR31647057	B7	2015	Haute-Garonne	Bovine	4.4	No	Rep_trans	rep7a	str		MOB, REL	MOBP	No
39680	ST398	t011	p39680	SRR31647056	B7	2015	Corrèze	Equine	4.4	No	Rep_trans	rep7a	str		MOB, REL	MOBP	Yes
39819	NS	NS	p39819	SRR31647105	B7	2014	Isère	Feline	4.4	No	Rep_trans	rep7a	str		MOB, REL	MOBP	Yes
40090	NS	NS	p40090	SRR31647100	B7	2015	Calvados	Equine	4.4	No	Rep_trans	rep7a	str		MOB, REL	MOBP	Yes
40695	NS	NS	p40695	SRR31647099	E10	2015	Calvados	Equine	2.9	No	Rep1	rep13	cat(pC194)				No
40704	NS	NS	p40704	SRR31647101	B7	2015	Calvados	Equine	4.4	No	Rep_trans	rep7a	str		MOB, REL	MOBP	Yes
41418	ST398	t899	p41418-1	SRR31647055	D8	2015	Cantal	Bovine	8.8	Yes	Inc18/Rep1	repUS18/repUS12	aadD,erm(C),tet(L)				No
41418	ST398	t899	p41418-2	SRR31647055	B7	2015	Cantal	Bovine	4.4	No	Rep_trans	rep7a	str		MOB, REL	MOBP	Yes
41421	NS	NS	p41421	SRR31647096	A1	2015	Lot-et-Garonne	Canine	27.4	No	RepA_N	rep20	blaZ				Yes
41453	ST8	t12361	p41453-1	SRR31647054	A1	2015	Alpes-Maritimes	Canine	27.4	No	RepA_N	rep20	blaZ				Yes
41453	ST8	t12361	p41453-2	SRR31647054	B3	2015	Alpes-Maritimes	Canine	3.6	No	Rep_trans	rep7a	qacC		MOB	MOBV	No
41453	ST8	t12361	p41453-3	SRR31647054	C5	2015	Alpes-Maritimes	Canine	2.4	No	RepL	rep10	erm(C)				No
41987	NS	NS	p41987	SRR31647095	B7	2015	Manche	Equine	4.4	No	Rep_trans	rep7a	str		MOB, REL	MOBP	Yes
42181	NS	NS	p42181	SRR31647098	E27	2015	Charente	Feline	3.3	No	Rep1	rep21					No
42191	ST59	t437	p42191	SRR31647053	A1	2015	Morbihan	Bovine	25.5	Yes	Inc18/RepA_N/Rep_trans	rep16/rep19/rep7a	blaZ,tet(K)	cn_ISSau6,ISSau6		MOBV	Yes
42206	NS	NS	p42206	SRR31647097	J28	2015	Paris	Primate	34.9	No	RepA_N	rep24b			CONJ, REL	T4SS_typeFATA	Yes
42448	NS	NS	p42448	SRR31647094	B7	2016	Aisne	Equine	4.4	No	Rep_trans	rep7a	str		MOB, REL	MOBP	Yes
42832	NS	NS	p42832	SRR31647093	B7	2016	Loir-et-Cher	Equine	4.4	No	Rep_trans	rep7a	str		MOB, REL	MOBP	Yes
42835	ST398	t011	p42835-1	SRR31647052	D11	2015	Orne	Bovine	35.3	No	Inc18	rep16	aadD,erm(T),tet(L),dfrK	cn_ISSau6,ISSau6	MOB	MOBV	Yes
42835	ST398	t011	p42835-2	SRR31647052	B7	2015	Orne	Bovine	4.4	No	Rep_trans	rep7a	str		MOB, REL	MOBP	Yes
42835	ST398	t011	p42835-3	SRR31647052	B21	2015	Orne	Bovine	3.9	No	Rep_trans	rep7a	spd		MOB	MOBV	No
42835	ST398	t011	p42835-4	SRR31647052	E15	2015	Orne	Bovine	2.7	No	Rep1	rep21	qacJ				No
42835	ST398	t011	p42835-5	SRR31647052	C5	2015	Orne	Bovine	2.4	No	RepL	rep10	erm(C)				No
42836	ST398	t011	p42836-1	SRR31647051	B7	2015	Orne	Bovine	4.4	No	Rep_trans	rep7a	str		MOB, REL	MOBP	Yes
42836	ST398	t011	p42836-2	SRR31647051	K29	2015	Orne	Bovine	1.4	No	ND	ND					No
42837	ST398	t1939	p42837-1	SRR31647049	L30	2015	Sarthe	Canine	35.7	No	Inc18	repUS5	fexA	Tn558	CONJ		No
42837	ST398	t1939	p42837-2	SRR31647049	D8	2015	Sarthe	Canine	8.9	Yes	Inc18/Rep1	repUS18/repUS12	aadD,erm(C),tet(L)		MOB	MOBV	No
42837	ST398	t1939	p42837-3	SRR31647049	B7	2015	Sarthe	Canine	4.4	No	Rep_trans	rep7a	str		MOB		Yes
42844	ST8	t394	p42844	SRR31647048	C5	2016	Loiret	Equine	2.5	No	RepL	rep10	erm(C)				No
43042	NS	NS	p43042	SRR31647091	B7	2016	Saône-et-Loire	Equine	5	No	Rep_trans	rep7a	cat(pC221),str		MOB, REL	MOBP	No
44200	NS	NS	p44200	SRR31647090	B7	2016	Manche	Equine	4.4	No	Rep_trans	rep7a	str		MOB, REL	MOBP	Yes
44706	NS	NS	p44706	SRR31647089	A1	2016	Hauts-de-Seine	Canine	27.4	No	RepA_N	rep20	blaZ				Yes
45022	ST398	t1939	p45022	SRR31647047	B7	2016	Corrèze	Canine	4.4	No	Rep_trans	rep7a	str		MOB, REL	MOBP	No
45096	ST398	t899	p45096	SRR31647046	B7	2016	Calvados	Feline	4.4	No	Rep_trans	rep7a	str		MOB	MOBP	Yes
45320	ST398	t899	p45320	SRR31647045	D8	2017	Manche	Bovine	8.9	Yes	Inc18/Rep1	repUS18/repUS12	aadD,erm(C),tet(L)		MOB	MOBV	No
45322	ST398	t1456	p45322-1	SRR31647044	B7	2016	ND	Bovine	5	No	Rep_trans	rep7a	cat(pC221),str		MOB, REL	MOBP	No
45322	ST398	t1456	p45322-2	SRR31647044	E31	2016	ND	Bovine	2.2	No	Rep1	rep21	qacG				No
46356	ST398	t1939	p46356-1	SRR31647043	D8	2017	Tarn-et-Garonne	Bovine	8.8	Yes	Inc18/Rep1	repUS18/repUS12	aadD,erm(C),tet(L)				No
46356	ST398	t1939	p46356-2	SRR31647043	B7	2017	Tarn-et-Garonne	Bovine	4.4	No	Rep_trans	rep7a	str		MOB, REL	MOBP	Yes
47795	NS	NS	p47795	SRR31647086	B7	2017	Manche	Equine	4.4	No	Rep_trans	rep7a	str		MOB, REL	MOBP	Yes
47948	NS	NS	p47948	SRR31647088	B21	2017	ND	Bovine	3.5	No	Rep_trans	rep7a	spd		MOB	MOBV	No
47992	NS	NS	p47992	SRR31647087	A1	2017	Meurthe-et-Moselle	Feline	27.4	No	RepA_N	rep20	blaZ				Yes
48024	ST398	t011	p48024	SRR31647042	B7	2017	Orne	Equine	5	No	Rep_trans	rep7a	cat(pC221),str		MOB, REL	MOBP	No
48179	NS	NS	p48179	SRR31647085	A1	2017	Nord	Feline	27.3	No	RepA_N	rep20	blaZ				Yes
48192	ST5	t002	p48192-1	SRR31647041	A4	2017	Val-de-Marne	Feline	24	No	RepA_N	rep20	blaZ	cn_ISSau6,ISSau6	CONJ		No
48192	ST5	t002	p48192-2	SRR31647041	C5	2017	Val-de-Marne	Feline	2.5	No	RepL	rep10	erm(C)				No
48219	ST612	t1971	p48219-1	SRR31647040	A32	2017	Dordogne	Equine	32.1	No	RepA_N	rep20	blaZ,aac(6')-aph(2'')	cn_IS256,cn_ISSau6,IS256,ISSau6			Yes
48219	ST612	t1971	p48219-2	SRR31647040	C5	2017	Dordogne	Equine	2.5	No	RepL	rep10	erm(C)				No
48267	NS	NS	p48267	SRR31647084	A33	2017	Alpes-Maritimes	Feline	28.1	Yes	Inc18/Rep1/Rep3	rep16/rep22/rep5a	blaZ,aph(3')-III, tet(L),sat-4	cn_ISSau6,ISSau6	MOB		Yes
48613	ST1	t127	p48613-1	SRR31647038	A33	2017	Gard	Equine	21	Yes	Inc18/Rep3	rep16/rep5a	blaZ		MOB		Yes
48613	ST1	t127	p48613-2	SRR31647038	B2	2017	Gard	Equine	4.7	No	Rep_trans	rep7a	tet(K)			MOBV	No
48613	ST1	t127	p48613-3	SRR31647038	C5	2017	Gard	Equine	2.8	No	RepL	rep10	erm(C)				No
48615	NS	NS	p48615	SRR31647082	A4	2018	Loire	Canine	30.8	Yes	Rep1/RepA_N	rep21/rep20	blaZ,qacA	cn_ISSau6,ISSau6			Yes
48627	NS	NS	p48627	SRR31647083	B7	2018	Orne	Equine	5	No	Rep_trans	rep7a	cat(pC221),str		REL	MOBP	No
49684	NS	NS	p49684	SRR31647079	A33	2018	Isère	Caprine	19.7	Yes	Inc18/Rep3	rep16/rep5a	blaZ		MOB		Yes
50245	ST398	t899	p50245	SRR31647037	C5	2018	Yvelines	Canine	2.5	No	RepL	rep10	erm(C)				No
50290	NS	NS	p50290	SRR31647080	A1	2018	Eure	Feline	27.4	No	RepA_N	rep20	blaZ				Yes
50323	NS	NS	p50323	SRR31647077	A1	2018	Val-d'Oise	Canine	27.3	No	RepA_N	rep20	blaZ				Yes
50407	ST398	t011	p50407-1	SRR31647036	B7	2018	Orne	Equine	5	No	Rep_trans	rep7a	cat(pC221),str		MOB, REL	MOBP	No
50407	ST398	t011	p50407-2	SRR31647036	B2	2018	Orne	Equine	4.8	No	Rep_trans	rep7a	tet(K)		MOB	MOBV	No
50741	NS	NS	p50741	SRR31647148	B7	2018	Calvados	Equine	5	No	Rep_trans	rep7a	cat(pC221),str		MOB, REL	MOBP	No
50753	ST398	t011	p50753	SRR31647035	B7	2018	Eure	Equine	5	No	Rep_trans	rep7a	cat(pC221),str		MOB, REL	MOBP	No
50759	NS	NS	p50759	SRR31647149	B7	2018	Îlle-et-Vilaine	Equine	5	No	Rep_trans	rep7a	cat(pC221),str		MOB, REL	MOBP	No
53600	ST398	t011	p53600-1	SRR31647034	B7	2019	Morbihan	Canine	4.4	No	Rep_trans	rep7a	str		MOB, REL	MOBP	Yes
53600	ST398	t011	p53600-2	SRR31647034	C5	2019	Morbihan	Canine	2.4	No	RepL	rep10	erm(C)				No
53600	ST398	t011	p53600-3	SRR31647034	K29	2019	Morbihan	Canine	1.4	No	ND	ND					No
53983	ST398	t011	p53983-1	SRR31647033	B7	2019	Orne	Equine	5	No	Rep_trans	rep7a	cat(pC221),str		MOB, REL	MOBP	No
53983	ST398	t011	p53983-2	SRR31647033	B2	2019	Orne	Equine	4.8	No	Rep_trans	rep7a	tet(K)				No
53985	ST398	t011	p53985-1	SRR31647032	B7	2019	Orne	Equine	5	No	Rep_trans	rep7a	cat(pC221),str		MOB, REL	MOBP	No
53985	ST398	t011	p53985-2	SRR31647032	B2	2019	Orne	Equine	4.8	No	Rep_trans	rep7a	tet(K)		MOB, REL	MOBV	No
54000	ST398	t011	p54000-1	SRR31647031	M34	2020	Eure-et-Loir	Equine	8	No	Rep3	rep5c			MOB	MOBP	Yes
54000	ST398	t011	p54000-2	SRR31647031	B7	2020	Eure-et-Loir	Equine	5	No	Rep_trans	rep7a	cat(pC221),str		MOB, REL	MOBP	No
54197	NS	NS	p54197	SRR31647147	A32	2020	Calvados	Equine	32.3	No	RepA_N	rep20	blaZ,aac(6')-aph(2'')	cn_IS256,cn_ISSau6,IS256,ISSau6	REL		Yes
54205	ST612	t1257	p54205-1	SRR31647030	A32	2020	Calvados	Equine	32.1	No	RepA_N	rep20	blaZ,aac(6')-aph(2'')		REL		Yes
54205	ST612	t1257	p54205-2	SRR31647030	C5	2020	Calvados	Equine	2.5	No	RepL	rep10	erm(C)				No
54213	ST612	t1257	p54213-1	SRR31647029	A32	2019	Hérault	Equine	32.1	No	RepA_N	rep20	blaZ,aac(6')-aph(2'')	cn_IS256,cn_ISSau6,IS256,ISSau6	REL		Yes
54213	ST612	t1257	p54213-2	SRR31647029	C5	2019	Hérault	Equine	2.5	No	RepL	rep10	erm(C)				No
54223	ST398	t899	p54223	SRR31647027	B7	2019	Corrèze	Canine	4.4	No	Rep_trans	rep7a	str		MOB, REL	MOBP	No
54235	ST5	t002	p54235-1	SRR31647026	A1	2019	Bas-Rhin	Canine	27.3	No	RepA_N	rep20	blaZ				Yes
54235	ST5	t002	p54235-2	SRR31647026	B3	2019	Bas-Rhin	Canine	3.7	No	Rep_trans	rep7a	fosB		MOB	MOBV	No
57445	NS	NS	p57445	SRR31647146	A32	2020	Seine-et-Marne	Equine	32.3	No	RepA_N	rep20	blaZ,aac(6')-aph(2'')	cn_IS256,cn_ISSau6,IS256,ISSau6	REL		Yes
57461	NS	NS	p57461-1	SRR31647145	A32	2020	Calvados	Feline	32.6	No	RepA_N	rep20	blaZ,aac(6')-aph(2'')	cn_IS256,cn_ISSau6,IS256,ISSau6	REL		Yes
57461	NS	NS	p57461-2	SRR31647145	C5	2020	Calvados	Feline	2.5	No	RepL	rep10	erm(C)				No
57471	NS	NS	p57471-1	SRR31647143	A32	2021	Manche	Canine	32.3	No	RepA_N	rep20	blaZ,aac(6')-aph(2'')	cn_IS256,cn_ISSau6,IS256,ISSau6	REL		Yes
57471	NS	NS	p57471-2	SRR31647143	C5	2021	Manche	Canine	2.5	No	RepL	rep10	erm(C)				No
57474	NS	NS	p57474-1	SRR31647144	A32	2021	Oise	Equine	32.3	No	RepA_N	rep20	blaZ,aac(6')-aph(2'')	cn_IS256,cn_ISSau6,IS256,ISSau6	REL		Yes
57474	NS	NS	p57474-2	SRR31647144	C5	2021	Oise	Equine	2.6	No	RepL	rep10	erm(C)				No

## Sheet: Legend
	Abbreviation	Meaning
	NS	Non-sequenced
	ND	Not determined
	ARG	Antibiotic resistance gene
	MGE	Mobile Genetic Element
	MOB	Mobilization protein
	CONJ	Conjugal transfer protein
	REL	Relaxase
	*The location refers to the French administrative department.
	**The symbol “/” is used to separate the two or three domains present in hybrid plasmids.
	***Antibiotic resistance genes were identified by PCR assay and/or using ResFinder.
